# Supplementary material for: Proteogenomic discovery of sORF-encoded peptides associated with bacterial virulence in Yersinia pestis
Source: Commun Biol. 2021 Nov 2;4:1248. doi: 10.1038/s42003-021-02759-x (PMC8563848; doi:10.1038/s42003-021-02759-x)
Supplement: Supplementary file 4 — Supplementary Data 2 [file 42003_2021_2759_MOESM4_ESM.xlsx]

## Sheet: Identified N-terminus 
SEP number	SEP Length	SEP Sequence	Genome Coordinate	Canonical N-terminus?	SEP sequence with annotated N-ternimus	BLASTP Yersinia 201 Protein, consistent N-terminus?	BLASTP Yersinia 201 Protein	Counts of unique peptides matched to the N-terminus sequence	Sample number: matched unique peptides	Sample number: matched unique peptides with N-acetylation
ORF006858	135	WMRLCSDFVILPLEIGRRHKGKAMTMRELEVQFLKAMSELQSTFEKQHKTWQSSYNALQYELEQSKARESALRVKNEMLLRKLNTANTLPEQHSLVRQMKMLGAHLDALAKDAAAFNLHLNSQHKNTDNFSGDNT	NC_005810:2731112-2731516:-	M	MTMRELEVQFLKAMSELQSTFEKQHKTWQSSYNALQYELEQSKARESALRVKNEMLLRKLNTANTLPEQHSLVRQMKMLGAHLDALAKDAAAFNLHLNSQHKNTDNFSGDNT	consistent	MTMRELEVQFLKAMSELQSTFEKQHKTWQSSYNALQYELEQSKARESALRVKNEMLLRKLNTANTLPEQHSLVRQMKMLGAHLDALAKDAAAFNLHLNSQHKNTDNFSGDNT	1	LysC_1:LysN_1:LysN_2:M.TMRELEVQFL.K
ORF010639	90	IRSFMSSINQTSVRAHTGETGANLPGEDHLIAHEALLVALMVECANESDNDQFLLSIRETLNGILSSSRYLDANAIANGLIDEADDKANR	NC_005810:1965186-1965455:-	M	MSSINQTSVRAHTGETGANLPGEDHLIAHEALLVALMVECANESDNDQFLLSIRETLNGILSSSRYLDANAIANGLIDEADDKANR	consistent	MSSINQTSVRAHTGETGANLPGEDHLIAHEALLVALMVECANESDNDQFLLSIRETLNGILSSSRYLDANAIANGLIDEADDKANR	5	ArgC_1:ArgC_2:GluC_1:GluC_2:trypsin_1:trypsin_2:M.SSINQTSVR.A; AspN_1:AspN_2:M.SSINQTSVRAHTGETGANLPGE.D; AspN_2:M.SSINQTSVRAHTG.E; GluC_1:M.SSINQTSVRAHTGE.T; LysN_1:LysN_2:M.SSINQTSVRAHTGETGANLPGEDHLIAHE.A
ORF024921	148	RIIIFVRFADMLLSIAEIQKKVDEMALRAGLPRHSVNLCTEPIGEGTPYITFENNMYNYIYSERGYEFSRRVTKSLDELLYWIMSELAHKAAFQYELDHRVEGRDGRRIAFPKFIELMANMNSAWESEARHEIQKILAESPYDDSLYT	NC_005810:3252827-3253270:+	M	MLLSIAEIQKKVDEMALRAGLPRHSVNLCTEPIGEGTPYITFENNMYNYIYSERGYEFSRRVTKSLDELLYWIMSELAHKAAFQYELDHRVEGRDGRRIAFPKFIELMANMNSAWESEARHEIQKILAESPYDDSLYT	different	MRFADMLLSIAEIQKKVDEMALRAGLPRHSVNLCTEPIGEGTPYITFENNMYNYIYSERGYEFSRRVTKSLDELLYWIMSELAHKAAFQYELDHRVEGRDGRRIAFPKFIELMANMNSAWESEARHEIQKILAESPYDDSLYT	1	ArgC_1:ArgC_2:LysC_1:LysC_2:trypsin_1:MLLSIAEIQK.K
ORF033419	90	VSTEICGFQLRYRREKVDALCPVCQKAMTEVSGHFHCETCHGNYQQQAECPDCAQPLQVLKACGAVDYFCQHGHGLISKRRVHFNYLPVS	NC_005810:3039347-3039616:-	M	MDALCPVCQKAMTEVSGHFHCETCHGNYQQQAECPDCAQPLQVLKACGAVDYFCQHGHGLISKRRVHFNYLPVS	consistent	MDALCPVCQKAMTEVSGHFHCETCHGNYQQQAECPDCAQPLQVLKACGAVDYFCQHGHGLISKRRVHFNYLPVS	5	ArgC_1:ArgC_2:AspN_1:Chymo_1:Chymo_2:LysC_1:LysC_2:LysN_1:LysN_2:Mirro_1:Mirro_2:trypsin_1:MDALCPVCQ.K; AspN_1:MDALCPVCQKAMTEVSGHFHC.E; AspN_2:M.DALCPVCQKAMT.E; GluC_1:LysC_1:LysC_2:trypsin_1:trypsin_2:MDALCPVCQK.A; GluC_1:MDALCPVCQKAMTE.V	trypsin_1:R.VHFNYLPVS
ORF047425	88	FNAEMKAMECPVCNNTQLVMTERKSIEIDYCPNCRGVWLDRGKLDKLIEKSVENSPATSFSDEREHGNHGYSKSKHYRKKGFLSRFFD	NC_005810:2214228-2214491:-	M	MECPVCNNTQLVMTERKSIEIDYCPNCRGVWLDRGKLDKLIEKSVENSPATSFSDEREHGNHGYSKSKHYRKKGFLSRFFD	consistent	MECPVCNNTQLVMTERKSIEIDYCPNCRGVWLDRGKLDKLIEKSVENSPATSFSDEREHGNHGYSKSKHYRKKGFLSRFFD	8	ArgC_1:ArgC_2:AspN_1:GluC_1:GluC_2:LysC_1:LysC_1:LysC_2:LysN_1:LysN_2:Mirro_2:trypsin_1:trypsin_1:trypsin_1:trypsin_2:MECPVCNNTQLVMTER.K; ArgC_1:GluC_2:LysC_1:LysC_2:LysN_1:LysN_2:trypsin_1:trypsin_2:M.ECPVCNNTQLVMTER.K; AspN_1:AspN_2:MECPVCNNTQLVMTERKSIEI.D; Chymo_1:Chymo_2:MECPVCNNTQL.V; Chymo_2:MECPVCN.N; GluC_1:GluC_2:Mirro_1:Mirro_2:MECPVCNNTQLVMTE.R; LysC_1:LysC_2:MECPVCNNTQLVMTERKSIEIDYCPN…
ORF056888	72	YEMKNITSNLNALEVGHAYALGMDGVATILTELNTEELPIDMSDTTVFTFELSNKHFTLINTGCGSLAVRTH	NC_005815:70623-70838:-	M	MKNITSNLNALEVGHAYALGMDGVATILTELNTEELPIDMSDTTVFTFELSNKHFTLINTGCGSLAVRTH	consistent	MKNITSNLNALEVGHAYALGMDGVATILTELNTEELPIDMSDTTVFTFELSNKHFTLINTGCGSLAVRTH	2	AspN_1:MKNITSNLNAL.E; Mirro_1:M.KNITSNL.N
ORF077413	145	ATQEFYMAIYPAYVHVDNDGSASGYFPDVKGCIFAINAGEDLFAEASSALDAHFEALVSEGIEIPEAHDMPYHVYRNPCDYADGGQWYNVNIDMSKYDGKVERINVTLPHRLIHQIDTIVKVRPEYASRSNFLAEAARKELQKLA	NC_005810:1724144-1724578:+	M	MAIYPAYVHVDNDGSASGYFPDVKGCIFAINAGEDLFAEASSALDAHFEALVSEGIEIPEAHDMPYHVYRNPCDYADGGQWYNVNIDMSKYDGKVERINVTLPHRLIHQIDTIVKVRPEYASRSNFLAEAARKELQKLA	consistent	MAIYPAYVHVDNDGSASGYFPDVKGCIFAINAGEDLFAEASSALDAHFEALVSEGIEIPEAHDMPYHVYRNPCDYADGGQWYNVNIDMSKYDGKVERINVTLPHRLIHQIDTIVKVRPEYASRSNFLAEAARKELQKLA	3	AspN_1:M.AIYPAYVHV.D; LysN_1:M.AIYPAYVHVDNDGSASGYFPDV.K; trypsin_1:M.AIYPAYVHVDNDGSASGYFPDVK.G
ORF087347	149	VINTTFTELLPKIASHFGLDKLSQDEYGLCELILNDRVVIMLRADEILNRLTLLGPILGFSGPEARSAASQLFFCYSINALNKDGPCFAWSEELGLIAFKHLSLDELNVENVSKEIANFYDWLSLVSLPAETQQELPLHTQSTQSVKWG	NC_005813:6747-7193:+	M	MINTTFTELLPKIASHFGLDKLSQDEYGLCELILNDRVVIMLRADEILNRLTLLGPILGFSGPEARSAASQLFFCYSINALNKDGPCFAWSEELGLIAFKHLSLDELNVENVSKEIANFYDWLSLVSLPAETQQELPLHTQSTQSVKWG	consistent	MINTTFTELLPKIASHFGLDKLSQDEYGLCELILNDRVVIMLRADEILNRLTLLGPILGFSGPEARSAASQLFFCYSINALNKDGPCFAWSEELGLIAFKHLSLDELNVENVSKEIANFYDWLSLVSLPAETQQELPLHTQSTQSVKWG	4	ArgC_2:LysC_1:LysC_2:trypsin_1:M.INTTFTELLPK.I; LysC_1:LysC_1:trypsin_1:trypsin_2:MINTTFTELLPK.I; LysN_1:Mirro_1:MINTTFTELLP.K; Mirro_2:M.INTTFTELLP.K
ORF135608	104	IEGYMMSEISTLTIKIPLELKEKIKAAALEKQFSLSTEVCERLAQSFEADIKGSISSSKNAKLHHDEIDNQGVEEISEQPLSQKELKKLRQLLKDSAKTAQKKK	NC_005810:2248899-2249210:-	M	MSEISTLTIKIPLELKEKIKAAALEKQFSLSTEVCERLAQSFEADIKGSISSSKNAKLHHDEIDNQGVEEISEQPLSQKELKKLRQLLKDSAKTAQKKK	different	MMSEISTLTIKIPLELKEKIKAAALEKQFSLSTEVCERLAQSFEADIKGSISSSKNAKLHHDEIDNQGVEEISEQPLSQKELKKLRQLLKDSAKTAQKKK	5	ArgC_1:ArgC_1:ArgC_2:ArgC_2:LysC_1:LysC_1:LysC_2:LysC_2:M.SEISTLTIKIPLELKEKIK.A; ArgC_2:LysC_2:trypsin_1:trypsin_1:trypsin_2:trypsin_2:M.SEISTLTIK.I; AspN_1:AspN_1:AspN_2:LysC_2:M.SEISTLTIKIPLELK.E; AspN_2:M.SEISTLTIKIPL.E; LysN_1:LysN_2:LysN_2:Mirro_1:Mirro_1:Mirro_2:Mirro_2:M.SEISTLTI.K	GluC_1:E.KQFSLSTE.V; AspN_1:AspN_2:LysC_2:M.SEISTLTIKIPLELK.E; ArgC_1:ArgC_2:LysC_1:LysC_2:M.SEISTLTIKIPLELKEKIK.A; LysC_2:trypsin_1:trypsin_2:M.SEISTLTIK.I; LysN_1:LysN_2:Mirro_1:Mirro_2:M.SEISTLTI.K; AspN_2:M.SEISTLTIKIPL.E; trypsin_1:trypsin_2:K.QFSLSTEVCER.L
ORF147741	83	TMKQFPFDKRYEIEDAHGSVEYYIDGDEYIRNQDGIPGYRIDGYEVYEQGIESKLAGFLEGKHITTPDADTLLTILDEQSPVD	NC_005810:2024122-2024370:+	M	MKQFPFDKRYEIEDAHGSVEYYIDGDEYIRNQDGIPGYRIDGYEVYEQGIESKLAGFLEGKHITTPDADTLLTILDEQSPVD	consistent	MKQFPFDKRYEIEDAHGSVEYYIDGDEYIRNQDGIPGYRIDGYEVYEQGIESKLAGFLEGKHITTPDADTLLTILDEQSPVD	2	AspN_2:Chymo_2:MKQFPF.D; LysN_1:LysN_2:Mirro_1:Mirro_2:M.KQFPFD.K	trypsin_1:K.LAGFLEGK.H
ORF162923	101	MINEDLFIKNIHSKNQDRISVALVYDTLSKEAHRGCGLYYEIYESCFIGLLRDHLSELNEVDAKKLRRYAEGKGTKIDDASYSEALEAERECRAEIYREQM	NC_005814:14289-14591:+	M	MINEDLFIKNIHSKNQDRISVALVYDTLSKEAHRGCGLYYEIYESCFIGLLRDHLSELNEVDAKKLRRYAEGKGTKIDDASYSEALEAERECRAEIYREQM	consistent	MINEDLFIKNIHSKNQDRISVALVYDTLSKEAHRGCGLYYEIYESCFIGLLRDHLSELNEVDAKKLRRYAEGKGTKIDDASYSEALEAERECRAEIYREQM	1	LysC_1:LysC_2:trypsin_1:MINEDLFIK.N
ORF164184	141	ALTRDKLNTQGYYMATNETDSKQGRYAAYIDSLITISPKSQATIAKEVGYKNANNLSLIKSGKIPLPVDKVRALAVALDADPVRLMLMVLEERHPELLEFFREEGTAPLSADEKRVLEAFRNRFGDQRGASDQVVEAIKKL	NC_005815:71056-71478:+	M	MATNETDSKQGRYAAYIDSLITISPKSQATIAKEVGYKNANNLSLIKSGKIPLPVDKVRALAVALDADPVRLMLMVLEERHPELLEFFREEGTAPLSADEKRVLEAFRNRFGDQRGASDQVVEAIKKL	consistent	MATNETDSKQGRYAAYIDSLITISPKSQATIAKEVGYKNANNLSLIKSGKIPLPVDKVRALAVALDADPVRLMLMVLEERHPELLEFFREEGTAPLSADEKRVLEAFRNRFGDQRGASDQVVEAIKKL	1	ArgC_2:LysC_1:LysC_2:M.ATNETDSKQGR.Y	LysC_1:M.ATNETDSKQGR.Y; AspN_1:I.DSLITISPKSQATIAK.E
ORF165060	72	MRKPTYNVYVTQETQPDENGEKNTYWTKVGAAFAHNGKSGLNIMITPGISVSGKLVLLEPKDDAAPQAAPVS	NC_005814:3255-3470:+	M	MRKPTYNVYVTQETQPDENGEKNTYWTKVGAAFAHNGKSGLNIMITPGISVSGKLVLLEPKDDAAPQAAPVS	consistent	MRKPTYNVYVTQETQPDENGEKNTYWTKVGAAFAHNGKSGLNIMITPGISVSGKLVLLEPKDDAAPQAAPVS	3	AspN_1:AspN_2:MRKPTYNVYVTQ.E; GluC_1:GluC_2:MRKPTYNVYVTQE.T; LysC_1:LysC_2:MRKPTYNVYVTQETQPDENGEKNTYWTK.V
ORF169273	78	CRGQTMTITLNKTVTRKRFIAGAVCPQCNALDTLALWREDQVEVVECVKCGHHQRQTDEQVNKHVRPHEQVIGIFPPE	NC_005810:209311-209544:+	M	MTITLNKTVTRKRFIAGAVCPQCNALDTLALWREDQVEVVECVKCGHHQRQTDEQVNKHVRPHEQVIGIFPPE	consistent	MTITLNKTVTRKRFIAGAVCPQCNALDTLALWREDQVEVVECVKCGHHQRQTDEQVNKHVRPHEQVIGIFPPE	1	LysC_1:M.TITLNK.T
ORF185114	65	TMSDEYSCQCCGSKTIDNLGDYEICPICKWEDDPIQSKEPDYVGGANKMSLNEAKEAYKQGRKVI	NC_005810:4064196-4064390:-	M	MSDEYSCQCCGSKTIDNLGDYEICPICKWEDDPIQSKEPDYVGGANKMSLNEAKEAYKQGRKVI	consistent	MSDEYSCQCCGSKTIDNLGDYEICPICKWEDDPIQSKEPDYVGGANKMSLNEAKEAYKQGRKVI	2	AspN_1:AspN_2:M.SDEYSCQCCGSKTI.D; LysC_2:trypsin_1:trypsin_2:M.SDEYSCQCCGSK.T	LysN_1:C.KWEDDPIQS.K
ORF194625	76	ALSDKVEANMVKVYDRNRNQIVPGQRVMIAQSGVIDVAKAIHADGMSAVQAEREKVVELLHTGERHVPFDLVRLGL	NC_005810:1971625-1971852:-	M	MVKVYDRNRNQIVPGQRVMIAQSGVIDVAKAIHADGMSAVQAEREKVVELLHTGERHVPFDLVRLGL	different	MEANMVKVYDRNRNQIVPGQRVMIAQSGVIDVAKAIHADGMSAVQAEREKVVELLHTGERHVPFDLVRLGL	5	ArgC_1:M.VKVYDR.N; GluC_2:M.VKVYD.R; LysC_1:LysC_2:M.VKVYDRNRNQIVPGQ.R; LysC_1:LysC_2:M.VKVYDRNRNQIVPGQRVMIAQSGVIDVAK.A; LysC_1:LysC_2:MVKVYDRNRNQIVPGQ.R	Mirro_1:Mirro_2:E.RHVPFDLV.R
ORF203338	80	GDIMANVPAKPRNTKGEPPSQADTEHGFNPTRKSADGRKAQLNLYIDMELKREFRSIAAANDMKHGELFEAYQEFWKKHH	NC_005814:18827-19066:-	M	MANVPAKPRNTKGEPPSQADTEHGFNPTRKSADGRKAQLNLYIDMELKREFRSIAAANDMKHGELFEAYQEFWKKHH	consistent	MANVPAKPRNTKGEPPSQADTEHGFNPTRKSADGRKAQLNLYIDMELKREFRSIAAANDMKHGELFEAYQEFWKKHH	4	ArgC_1:ArgC_2:Chymo_1:GluC_2:LysC_1:trypsin_1:trypsin_1:trypsin_2:M.ANVPAKPR.N; AspN_1:AspN_2:M.ANVPAKPRNTKGEPPSQA.D; LysN_1:LysN_2:M.ANVPAKPRNT.K; Mirro_2:M.ANVPAKP.R	trypsin_1:M.ANVPAKPR.N
ORF225900	79	ADMVSSNTFLLAKLHFGGCMDHRLLEIVACPVCNGKLYFNKENLELVCKVDNLAYPVRDGIPVLLENEARPLSIDEKHA	NC_005810:1293132-1293368:-	M	MDHRLLEIVACPVCNGKLYFNKENLELVCKVDNLAYPVRDGIPVLLENEARPLSIDEKHA	consistent	MDHRLLEIVACPVCNGKLYFNKENLELVCKVDNLAYPVRDGIPVLLENEARPLSIDEKHA	3	AspN_1:Chymo_1:Chymo_2:MDHRLL.E; GluC_1:GluC_1:MDHRLLE.I; LysN_1:MDHRLLEIVACPVCNG.K	AspN_1:V.DNLAYPVR.D; LysN_1:N.KENLELVC.K; trypsin_1:trypsin_2:K.ENLELVCK.V; trypsin_1:trypsin_2:K.LYFNK.E; GluC_1:MDHRLLE.I
