# Supplementary material for: Proteogenomic discovery of sORF-encoded peptides associated with bacterial virulence in Yersinia pestis
Source: Commun Biol. 2021 Nov 2;4:1248. doi: 10.1038/s42003-021-02759-x (PMC8563848; doi:10.1038/s42003-021-02759-x)
Supplement: Supplementary file 5 — Supplementary Data 3 [file 42003_2021_2759_MOESM5_ESM.xlsx]

## Sheet: SignalP and TMHMM
ID	TMHMM Server v. 2.0 PredHel	SignalP-5.No Signal peptide	Phobius Transmembrane structure	Phobius Signal peptide
SEP001784	No	No	No	No
SEP004654	No	No	No	No
SEP006858	No	No	No	No
SEP010639	No	No	No	No
SEP022867	No	No	No	No
SEP024921	No	No	No	No
SEP030801	No	No	No	No
SEP031477	No	No	No	No
SEP033419	No	No	No	No
SEP035888	No	No	No	No
SEP042672	No	No	No	No
SEP047425	No	No	No	No
SEP055098	No	No	No	No
SEP056888	No	No	No	No
SEP063067	No	No	No	No
SEP064117	No	No	No	No
SEP065022	No	No	No	No
SEP065582	No	No	No	No
SEP077413	No	No	No	No
SEP080804	No	No	No	No
SEP087347	No	No	No	No
SEP090430	No	No	No	No
SEP092499	No	No	No	No
SEP099390	No	No	No	No
SEP100779	No	No	Yes	No
SEP102999	No	No	No	No
SEP106167	No	No	No	No
SEP110833	No	No	No	No
SEP113667	No	No	No	No
SEP121076	No	No	No	No
SEP121254	No	No	No	No
SEP130861	No	No	No	No
SEP131581	No	No	No	No
SEP135608	No	No	No	No
SEP141063	No	No	No	No
SEP147741	No	No	No	No
SEP149776	No	No	No	No
SEP157269	No	No	No	No
SEP162923	No	No	No	No
SEP164184	No	No	No	No
SEP165060	No	No	No	No
SEP169273	No	No	No	No
SEP170409	No	No	No	No
SEP173250	No	No	No	No
SEP174055	No	No	No	No
SEP175570	No	No	No	No
SEP185114	No	No	No	No
SEP194249	No	No	No	No
SEP194625	No	No	No	No
SEP197173	No	No	No	No
SEP199116	No	No	No	No
SEP200727	No	No	No	No
SEP203338	No	No	No	No
SEP215898	No	No	No	No
SEP219854	No	No	No	No
SEP225900	No	No	No	No
SEP226039	No	No	No	No
SEP228497	No	No	No	No
SEP241544	No	No	No	No
SEP063472	Yes	No	No	Yes
SEP132880	Yes	No	No	Yes
SEP147565	Yes	No	No	Yes
SEP159765	Yes	No	No	Yes
SEP240532	Yes	No	No	Yes
SEP250619	Yes	No	No	No
SEP021991	No	Yes	No	No
SEP033565	No	Yes	Yes	No
SEP046899	No	Yes	Yes	No
SEP064341	No	Yes	Yes	No
SEP135964	No	Yes	Yes	No
SEP215184	No	Yes	Yes	No
SEP234011	No	Yes	Yes	No
SEP252201	No	Yes	Yes	No
SEP021101	Yes	Yes	Yes	No
SEP033618	Yes	Yes	Yes	No
SEP052786	Yes	Yes	Yes	No

## Sheet: Pfam annotation
SEP Accession	alignment start	alignment end	envelope start	envelope end	hmm acc	hmm name	type	hmm start	hmm end	hmm length	bit score	E-value
SEP001784	61	135	59	139	PF02098.16	His_binding	9	83	152	19.02	0.0011	6.1e-08
SEP006858	26	83	26	117	PF04899.12	MbeD_MobD	1	58	70	31.07	1.9e-07	3.2e-11
SEP024921	54	134	54	135	PF15599.6	Imm63	1	82	83	101.72	2.1e-29	1.2e-33
SEP033419	20	84	19	85	PF07191.12	zinc-ribbons_6	2	66	67	97.9	2.4e-28	1.6e-31
SEP033419	17	30	4	31	PF13920.6	zf-C3HC4_3	36	49	50	7.36	4.1	0.0027
SEP033419	19	58	17	60	PF13920.6	zf-C3HC4_3	3	48	50	13.76	0.041	2.7e-05
SEP033565	24	115	24	115	PF13117.6	Cag12	1	97	97	112.45	1.1e-32	5.9e-37
SEP033618	36	123	36	124	PF13995.6	YebF	1	88	89	126.98	2.1e-37	1.2e-41
SEP047425	10	49	9	50	PF13453.6	zf-TFIIB	2	40	41	69.22	1.3e-19	6.5e-23
SEP047425	8	50	8	51	PF08271.12	TF_Zn_Ribbon	1	40	43	19.63	0.00047	2.3e-07
SEP052786	27	87	23	98	PF07424.11	TrbM	10	60	156	20.57	0.00035	1.9e-08
SEP077413	10	137	10	137	PF15919.5	HicB_lk_antitox	1	123	123	114.11	4.1e-33	2.3e-37
SEP087347	9	119	8	125	PF05932.13	CesT	2	111	119	17.47	0.0035	1.9e-07
SEP099390	7	76	6	76	PF01527.20	HTH_Tnp_1	3	75	75	78.01	5e-22	1.1e-25
SEP099390	17	52	7	57	PF13384.6	HTH_23	8	45	50	18.97	0.0009	2e-07
SEP099390	17	50	17	54	PF13518.6	HTH_28	3	36	52	15.42	0.015	3.3e-06
SEP110833	3	75	3	75	PF05166.13	YcgL	1	73	73	115.01	1.4e-33	8e-38
SEP132880	10	77	8	77	PF13996.6	YobH	3	70	70	107.97	1.8e-31	1e-35
SEP135608	13	48	6	53	PF03869.14	Arc	8	43	50	16.43	0.0059	9.8e-07
SEP149776	54	83	47	99	PF13011.6	LZ_Tnp_IS481	18	47	85	17.29	0.0052	2.3e-06
SEP149776	66	82	62	85	PF02796.15	HTH_7	26	42	45	15.72	0.012	5.1e-06
SEP149776	60	82	53	83	PF13309.6	HTH_22	40	62	63	15.79	0.011	4.9e-06
SEP149776	62	80	60	81	PF00440.23	TetR_N	17	35	47	15.34	0.012	5.6e-06
SEP159765	46	106	46	113	PF11903.8	ParD_like	1	61	73	80.83	5.5e-23	3.1e-27
SEP169273	15	64	15	73	PF09526.10	DUF2387	1	50	75	70.37	1.1e-19	6e-23
SEP169273	25	57	25	60	PF00320.27	GATA	1	33	36	21.33	0.00015	8.1e-08
SEP169273	24	32	21	35	PF13248.6	zf-ribbon_3	4	13	26	8.24	1.6	0.0009
SEP169273	45	54	43	61	PF13248.6	zf-ribbon_3	3	11	26	9.62	0.59	0.00033
SEP169273	14	53	11	53	PF12760.7	Zn_Tnp_IS1595	10	46	46	17.59	0.0028	1.6e-06
SEP169273	24	52	2	53	PF01873.17	eIF-5_eIF-2B	89	116	117	16.41	0.0062	3.4e-06
SEP173250	39	108	16	119	PF11744.8	ALMT	276	346	469	16.61	0.0027	4.5e-07
SEP185114	6	60	6	61	PF14206.6	Cys_rich_CPCC	1	56	75	75.32	2.4e-21	1.3e-25
SEP194625	12	75	12	75	PF14001.6	YdfZ	1	64	64	112.48	9.1e-33	5.1e-37
SEP200727	5	91	1	92	PF01041.17	DegT_DnrJ_EryC1	273	360	361	17.48	0.002	2.3e-07
SEP215184	28	87	28	106	PF07007.12	LprI	1	68	103	20.54	0.00056	3.1e-08
SEP215898	7	94	7	95	PF13344.6	Hydrolase_6	1	89	101	76.59	1.3e-21	2.2e-25
SEP215898	4	20	4	24	PF00702.26	Hydrolase	1	17	210	5.14	24	0.004
SEP215898	22	56	18	94	PF00702.26	Hydrolase	120	154	210	14.23	0.039	6.6e-06
SEP215898	7	53	7	61	PF08282.12	Hydrolase_3	1	48	255	16.09	0.0072	1.2e-06
SEP225900	21	60	21	60	PF03966.16	Trm112p	1	68	68	35.82	8.8e-09	2e-12
SEP225900	30	49	28	50	PF08271.12	TF_Zn_Ribbon	3	23	43	16.68	0.0039	8.7e-07
SEP252201	33	113	25	119	PF09691.10	T2SS_PulS_OutS	20	99	106	38.78	8.4e-10	4.7e-14

## Sheet: Functional assessment
SEP Accession	DB Accession	Percentage of identical matches	Evalue	Bit Score	Predicted class	described function in reference	name in reference genome (Putative ORF if not desribed)	ORGANISM	Nr of Transmembrane segments	Signal peptide (Y= yes, 0=No)	Transmembrane structure
SEP010639	ypest167768	100	6.21e-60	173	Membrane	hypothetical	y1804	Yersinia pestis KIM10+	0	0	o
SEP046899	ypest137389	100	3.47e-44	132	Membrane	hypothetical	y1850	Yersinia pestis KIM10+	0	Y	n2-12c19/20o
SEP064341	cjeju60352	32.075	1.54e-05	34.7	Membrane	putative lipoprotein	Cj0591c	Campylobacter jejuni subsp. jejuni NCTC 11168 = ATCC 700819	0	Y	n5-15c19/20o
SEP080804	ypest072596	100	6.48e-44	131	Membrane	hypothetical	y1702	Yersinia pestis KIM10+	0	0	o
SEP099390	plpne074789	76.136	4.41e-48	143	Transposon	transposase ORF-A, IS-type	locus_tag=lpg2565	Legionella pneumophila subsp. pneumophila str. Philadelphia 1	0	0	i
SEP132880	ypest018491	100	3e-51	150	Membrane	hypothetical	y2568	Yersinia pestis KIM10+	1	0	o6-25i
SEP135608	ypest135876	100	6.35e-68	194	Membrane	hypothetical	y2068	Yersinia pestis KIM10+	0	0	o
SEP147741	ypest073639	100	1.6e-57	167	Membrane	hypothetical	y1851	Yersinia pestis KIM10+	0	0	i
SEP149776	gsulf033224	36.709	3.79e-10	48.5	Nucleotide	Cro/Cl family transcriptional regulator	RW64_19485	Geobacter sulfurreducens	0	0	o
SEP169273	ypest028511	100	3.59e-52	152	Membrane	hypothetical	y3973	Yersinia pestis KIM10+	0	0	o
SEP170409	rprow28998	46.429	5.96e-05	34.3	Transport	transposase	AR462_03630	Rickettsia prowazekii	0	0	o

## Sheet: Homologous SEPs
	Y. pestis angola	Y. pestis CO92	Y. pestis KIM	Y. pseudotuberculosis
ORF001784	Yes	Yes	Yes	Yes
ORF004654	Yes	Yes	Yes	Yes
ORF006858	Yes	Yes	Yes	Yes
ORF010639	Yes	Yes	Yes	Yes
ORF021101	Yes	Yes	Yes	Yes
ORF021991	Yes	Yes	Yes	Yes
ORF022867	Yes		Yes
ORF024921	Yes	Yes	Yes
ORF030801	Yes	Yes	Yes	Yes
ORF031477	Yes	Yes	Yes	Yes
ORF033419	Yes	Yes	Yes	Yes
ORF033618	Yes	Yes	Yes	Yes
ORF035888	Yes	Yes	Yes	Yes
ORF042672	Yes	Yes	Yes	Yes
ORF046899	Yes	Yes	Yes	Yes
ORF047425	Yes	Yes	Yes	Yes
ORF055098	Yes
ORF056888	Yes	Yes	Yes
ORF063067	Yes	Yes	Yes	Yes
ORF063472				Yes
ORF064117	Yes	Yes	Yes	Yes
ORF065022	Yes	Yes	Yes
ORF065582	Yes	Yes	Yes
ORF077413	Yes	Yes	Yes	Yes
ORF080804	Yes	Yes	Yes
ORF087347	Yes	Yes
ORF090430	Yes	Yes	Yes	Yes
ORF092499	Yes	Yes
ORF099390	Yes	Yes	Yes	Yes
ORF100779	Yes	Yes	Yes
ORF102999	Yes	Yes	Yes	Yes
ORF106167	Yes	Yes	Yes
ORF110833	Yes	Yes	Yes	Yes
ORF113667	Yes	Yes	Yes	Yes
ORF121076	Yes	Yes		Yes
ORF121254	Yes	Yes	Yes	Yes
ORF130861	Yes	Yes	Yes	Yes
ORF131581	Yes	Yes	Yes
ORF132880	Yes	Yes	Yes	Yes
ORF135608	Yes	Yes	Yes	Yes
ORF135964	Yes	Yes	Yes
ORF147565	Yes	Yes	Yes	Yes
ORF147741	Yes	Yes	Yes	Yes
ORF149776	Yes	Yes	Yes
ORF157269	Yes	Yes	Yes	Yes
ORF159765	Yes	Yes	Yes	Yes
ORF164184	Yes	Yes	Yes
ORF169273	Yes	Yes	Yes	Yes
ORF170409	Yes	Yes	Yes	Yes
ORF173250	Yes	Yes	Yes	Yes
ORF175570	Yes	Yes	Yes	Yes
ORF185114	Yes	Yes	Yes	Yes
ORF194249	Yes	Yes	Yes	Yes
ORF194625	Yes	Yes	Yes	Yes
ORF197173	Yes	Yes	Yes	Yes
ORF199116	Yes	Yes	Yes
ORF200727	Yes	Yes	Yes
ORF215184	Yes	Yes	Yes	Yes
ORF215898	Yes	Yes	Yes	Yes
ORF219854	Yes	Yes	Yes	Yes
ORF225900	Yes	Yes	Yes	Yes
ORF226039	Yes	Yes	Yes	Yes
ORF234011				Yes
ORF240532	Yes	Yes	Yes	Yes
ORF241544	Yes
ORF250619	Yes	Yes	Yes	Yes
ORF252201	Yes	Yes	Yes	Yes
	Yes	means highly homologous （identities > 90% and e-value < 1e-3）
