# Supplementary material for: Proteogenomic discovery of sORF-encoded peptides associated with bacterial virulence in Yersinia pestis
Source: Commun Biol. 2021 Nov 2;4:1248. doi: 10.1038/s42003-021-02759-x (PMC8563848; doi:10.1038/s42003-021-02759-x)
Supplement: Supplementary file 6 — Supplementary Data 4 [file 42003_2021_2759_MOESM6_ESM.xlsx]

## Sheet: 37 C vs 26 C
ORF number	log2(Fold change)	p-value	adjusted p-value
ORF006858	-3.25411	2.79e-05	0.000446061
ORF010639	-0.188779	0.072239	0.121666
ORF021101	-1.05073	0.00741934	0.0197849
ORF033419	-0.0737397	0.611329	0.652084
ORF033565	1.88246	0.000409009	0.00163604
ORF033618	-0.289953	0.318434	0.407595
ORF035888	-0.797821	0.0238422	0.0448794
ORF052786	-0.283879	0.511932	0.606735
ORF063067	0.440763	0.566762	0.625392
ORF064341	0.813177	0.10183	0.157183
ORF080804	1.07357	0.000252866	0.00134862
ORF087347	1.83594	0.0126965	0.0290205
ORF090430	0.331578	0.103151	0.157183
ORF100779	0.121735	0.276334	0.384464
ORF102999	-1.23944	0.000166691	0.00106682
ORF106167	3.56757	0.0101689	0.0250311
ORF135608	-0.709157	0.0169789	0.0339578
ORF135964	-1.36553	0.346435	0.426381
ORF159765	0.728902	0.155093	0.225589
ORF162923	-1.19211	0.000680083	0.00217627
ORF164184	0.971431	0.000636206	0.00217627
ORF165060	-1.46225	0.00012615	0.0010279
ORF169273	-0.203191	0.311616	0.407595
ORF170409	0.439575	0.00281006	0.00817471
ORF173250	-2.51299	0.000128487	0.0010279
ORF194625	-0.771836	0.0152615	0.032558
ORF199116	-0.298246	0.652106	0.673142
ORF200727	-0.0754851	0.539007	0.616008
ORF203338	1.6229	0.000370194	0.00163604
ORF219854	3.18279	2.42e-05	0.000446061
ORF225900	0.160725	0.685919	0.685919
ORF234011	0.621092	0.0307773	0.0547151

## Sheet: high salinity stress
ORF number	log2(Fold change)	p-value	adjusted p-value
ORF173250	-4.35688	5.48986e-05	0.0012427
ORF090430	-1.44453	9.86156e-05	0.00155518
ORF194625	-1.89011	0.000264574	0.00274496
ORF033618	-0.844539	0.00159483	0.00932989
ORF203338	0.859608	0.00349941	0.0146338
ORF162923	1.68385	0.00356954	0.0146338
ORF135608	-1.08656	0.00477353	0.0175262
ORF033565	0.639654	0.0162525	0.0459871
ORF199116	-0.911858	0.0167638	0.0464716
ORF077413	-1.14689	0.0229004	0.0570221
ORF033419	0.231352	0.0898225	0.155318
ORF164184	1.48674	0.131203	0.201664
ORF001784	0.471954	0.183033	0.26043
ORF159765	1.64663	0.191825	0.268339
ORF102999	-0.772271	0.20484	0.281796
ORF165060	0.60189	0.235551	0.315335
ORF170409	-2.26937	0.251686	0.328114
ORF052786	-0.795585	0.269111	0.345405
ORF241544	1.58135	0.523195	0.579003
ORF024921	-0.035901	0.774789	0.810598
ORF135964	0.105019	0.852638	0.866558
ORF080804	0.0180853	0.92114	0.931355
ORF010639	0.0337488	0.940488	0.940488

## Sheet: rank of RNA-FPKM
ORF number	Average FPKM
ORF194625	4336.32
ORF087347	3712.43
ORF219854	4149.62
ORF199116	2897.98
ORF035888	1306.69
ORF099390	543.482
ORF064341	1025.85
ORF149776	587.016
ORF185114	332.526
ORF241544	511.942
ORF010639	887.056
ORF090430	581.531
ORF147741	550.207
ORF092499	289.965
ORF203338	429.958
ORF121254	353.981
ORF173250	2528.04
ORF106167	227.369
ORF170409	411.102
ORF056888	238.856
ORF164184	357.694
ORF001784	422.926
ORF080804	232.198
ORF033618	465.179
ORF064117	278.748
ORF225900	391.601
ORF046899	220.493
ORF047425	149.16
ORF165060	210.937
ORF065022	228.252
ORF022867	162.726
ORF065582	155.918
ORF006858	166.227
ORF121076	159.082
ORF131581	161.389
ORF200727	106.403
ORF135608	267.904
ORF052786	131.761
ORF215898	147.212
ORF024921	96.9814
ORF033565	123.473
ORF215184	112.074
ORF077413	131.118
ORF162923	136.508
ORF132880	122.176
ORF033419	122.754
ORF021991	104.944
ORF100779	83.6071
ORF055098	107.929
ORF169273	140.172
ORF102999	76.8571
ORF226039	92.5317
ORF135964	51.7128
ORF030801	85.7852
ORF252201	118.707
ORF110833	79.8845
ORF240532	50.298
ORF159765	101.075
ORF157269	40.4071
ORF063067	24.9972
ORF250619	30.1738
ORF021101	27.1061
ORF194249	27.2713
ORF175570	28.0456
ORF130861	32.8284
ORF141063	9.23586
ORF042672	16.3052
ORF063472	18.745
ORF113667	6.57171
ORF031477	5.03732
ORF004654	7.95106
ORF234011	8.38066
ORF197173	5.46525
ORF147565	5.14105
