# Supplementary material for: Proteogenomic discovery of sORF-encoded peptides associated with bacterial virulence in Yersinia pestis
Source: Commun Biol. 2021 Nov 2;4:1248. doi: 10.1038/s42003-021-02759-x (PMC8563848; doi:10.1038/s42003-021-02759-x)
Supplement: Supplementary file 7 — Supplementary Data 5 [file 42003_2021_2759_MOESM7_ESM.xlsx]

## Sheet: Altered proteins
Accession	Protein name	Gene ID	p-value_anova	adjusted p-value_anova	log2(ΔSEP-yp1/WT)	log2(compl/ΔSEP-yp1)	log2(compl/WT)	p-value_(ΔSEP-yp1/WT)	adjusted p-value_(ΔSEP-yp1/WT)	p-value_(compl/ΔSEP-yp1)	adjusted p-value_(compl/ΔSEP-yp1)	p-value_(compl/WT)	adjusted p-value_(compl/WT)
45440088	rpmJ	2766285	0.000280235	0.00292157	-13.3442	13.7316	0.387449	0.00692069	0.0219698	0.00192662	0.00932248	0.547651	0.65856
45441874	ilvB2	2765853	8.45196e-08	1.07622e-05	-12.9157	13.4849	0.569161	0.000118713	0.00261625	2.61638e-05	0.00149918	0.0208607	0.127273
45441968	cfa	2765308	6.74453e-06	0.00022733	-12.732	12.3472	-0.384773	0.00106229	0.00671398	0.000439899	0.00446127	0.55917	0.66474
45440769	tyrP	2763493	1.28267e-06	7.73654e-05	-12.3397	12.5001	0.160366	0.000462754	0.00448237	0.000487113	0.00468842	0.69567	0.776278
45442671	mviM5	2764923	1.09582e-07	1.25581e-05	-12.0357	12.8226	0.786881	0.000135177	0.00276629	0.000425782	0.00435666	0.0649935	0.195444
45441748	spoVR	2765651	4.28532e-06	0.000188884	-11.7444	12.4088	0.66438	0.000846427	0.00570591	0.00104239	0.00674902	0.299036	0.440796
45476516	virB11	2767387	2.39382e-07	2.11025e-05	-11.4785	11.3808	-0.0977129	0.000199816	0.00320978	0.000150967	0.00279046	0.684473	0.76677
45440686	fabG3	2765073	2.199e-09	2.52005e-06	-11.0609	11.4649	0.40391	1.91449e-05	0.00114286	0.000121591	0.00253351	0.043397	0.164135
45440722	tnp_9	2765468	2.90418e-06	0.000144704	-10.6763	11.5844	0.908078	0.00069661	0.0053221	0.000840998	0.00605659	0.111037	0.246128
45441833	cstA1	2766357	4.26094e-08	6.97577e-06	-10.4709	11.1965	0.725626	8.42839e-05	0.00214643	0.000649682	0.00555624	0.087902	0.221523
45439980	metC1	2765463	6.37936e-05	0.00117915	-10.4292	10.3917	-0.0374747	0.00328031	0.013086	0.000495025	0.00468842	0.819938	0.872085
45441545	ecpD1	2766462	1.9193e-07	1.83293e-05	-10.3772	10.1068	-0.270358	0.000178912	0.0030439	0.00335853	0.013047	0.441912	0.567822
45441504	phnL4	2765294	8.25389e-05	0.00140717	-10.1923	10.2906	0.0982896	0.00373434	0.0139855	0.00203767	0.00957039	0.765512	0.828402
45442450	vanY	2765962	3.31489e-05	0.000744975	-10.1882	10.3041	0.115958	0.00236066	0.0109085	0.0013903	0.00817067	0.80216	0.85994
161511476	cysE	2767240	6.00997e-06	0.000217024	-7.34378	7.72351	0.379731	0.000821203	0.00563532	1.04962e-05	0.00115847	0.091082	0.225068
45442017	yfeA	2764801	0.00028043	0.00292157	-4.43518	5.19552	0.760339	0.00028043	0.00369394	8.40394e-05	0.00218897	0.0325059	0.148788
45478536	yscW	2767549	0.000257274	0.00280797	-3.89041	3.76842	-0.121991	0.000257274	0.00355225	0.00527693	0.0175286	0.55152	0.660965
45443325	creD	2765761	0.00131582	0.00701361	-3.60993	3.93903	0.329092	0.00131582	0.00773296	0.000249955	0.00324111	0.389307	0.524363
45441398	rbsB6	2765280	6.36891e-05	0.00117915	-3.5592	3.90818	0.34898	6.36891e-05	0.00197286	3.05445e-07	0.000350041	0.141239	0.28052
45442776	fepB	2763667	0.00146347	0.00742098	-3.08319	2.67971	-0.403478	0.00146347	0.00818117	0.00193608	0.00932248	0.226435	0.373911
45441251	ysuR	2767145	0.000717243	0.00477884	-2.94134	2.01123	-0.930114	0.000717243	0.00544345	0.00655538	0.0202094	0.0158538	0.113553
45442547	rcsF	2763687	0.00118992	0.00653758	-2.82941	2.00044	-0.82897	0.00118992	0.00722939	0.0149219	0.0345464	0.15347	0.295452
45442036	ptsG	2763343	0.00346389	0.012405	-2.73854	3.57191	0.833369	0.00346389	0.0134109	0.00612167	0.0192204	0.350556	0.491017
45440811	acrA4	2765151	0.00230262	0.00990908	-2.71973	3.18796	0.468232	0.00230262	0.0108431	0.00200674	0.00950299	0.299203	0.440796
161511420	tolA	2764673	0.00110735	0.00620734	-2.71234	2.34133	-0.371013	0.00110735	0.0068748	0.00663812	0.0203553	0.254877	0.402882
45441697	smtA6	2766110	0.0015978	0.00769359	-2.68293	2.71954	0.0366101	0.0015978	0.00843813	0.0135423	0.0325356	0.834086	0.884239
161511425	aefA	2765523	0.00266516	0.0106421	-2.6506	2.94399	0.29339	0.00266516	0.0114822	0.015096	0.0346694	0.116214	0.254162
45443504	rbsB12	2765197	0.000152678	0.00210807	-2.61844	2.95004	0.331602	0.000152678	0.00286337	7.9347e-05	0.00218897	0.0498974	0.177398
45439992	bioH	2765973	0.00240808	0.0101086	-2.53031	2.84195	0.311637	0.00240808	0.0109947	0.00152453	0.00856428	0.376466	0.514219
45441906	dalD	2765407	0.000296623	0.00300823	-2.50316	1.55316	-0.949999	0.000296623	0.003777	0.00867557	0.0243681	0.0359094	0.155879
45440143	panB	2764238	0.0063866	0.0194139	-2.42954	2.74423	0.314697	0.0063866	0.020617	0.00154342	0.00862809	0.338603	0.479061
45441800	osmY1	2765986	1.53935e-05	0.000452332	-2.4061	1.94442	-0.461675	1.53935e-05	0.00114286	0.00330736	0.012998	0.153216	0.295452
45443566	gutQ1	2764321	0.00819016	0.0235827	-2.38715	1.9307	-0.456446	0.00819016	0.0248963	0.0174438	0.038409	0.113357	0.250785
161511448	fxsA	2767197	0.0108865	0.0286802	-2.385	2.7643	0.379303	0.0108865	0.030135	0.0049262	0.0170557	0.311824	0.4512
45443713	malS	2765262	0.0012094	0.0065686	-2.37362	3.28051	0.906891	0.0012094	0.00725641	0.000308836	0.00364873	0.00582326	0.070499
45442426	dapA1	2766183	5.41956e-05	0.00108962	-2.35265	1.50991	-0.842738	5.41956e-05	0.00194088	0.00406334	0.014736	0.024533	0.131837
45443144	xylF	2765114	0.0211547	0.0464562	-2.34854	2.32576	-0.0227799	0.0211547	0.04802	0.0218996	0.045548	0.91764	0.940622
45442179	hisJ	2764727	0.000827766	0.00501916	-2.3363	1.62869	-0.707607	0.000827766	0.00564655	0.0103023	0.0273931	0.143403	0.283834
45440850	modA	2764744	1.28155e-05	0.000407959	-2.25436	2.06893	-0.18543	1.28155e-05	0.00114286	1.83263e-05	0.00140013	0.0670163	0.19794
45442010	infC	2764762	0.00119228	0.00653758	-2.24735	2.18276	-0.0645915	0.00119228	0.00722939	0.000133545	0.00263866	0.923745	0.944346
45441721	minE	2765327	0.00173799	0.00816287	-2.18814	1.54929	-0.638847	0.00173799	0.0088917	0.0131857	0.0319468	0.0558558	0.182888
45441069	wcaG3	2765666	6.36961e-05	0.00117915	-2.18542	1.68654	-0.498874	6.36961e-05	0.00197286	0.000112642	0.00239052	0.0309061	0.146357
45442684	fhaB2	2764108	0.0154275	0.0369873	-2.16733	2.29216	0.124831	0.0154275	0.0383513	0.014723	0.0343636	0.726592	0.796056
45442563	fabZ	2765658	0.000384181	0.00343481	-2.14819	1.16458	-0.983608	0.000384181	0.00421991	0.00653992	0.0202094	0.020786	0.127273
45442905	ilvA	2763233	0.01027	0.0276421	-2.14737	2.81522	0.667859	0.01027	0.0290004	5.7197e-05	0.00218493	0.141902	0.281349
45442336	lasT	2763248	6.24939e-06	0.000217024	-2.14081	1.52242	-0.618391	6.24939e-06	0.00071618	0.00730876	0.021643	0.0803362	0.211644
45478553	lcrV	2767532	0.00250453	0.0103992	-2.07442	2.47242	0.398	0.00250453	0.0112556	0.00147079	0.00841956	0.119839	0.258149
45440917	nagB	2763909	0.00807841	0.0233784	-2.06443	2.76487	0.70044	0.00807841	0.0246876	0.000239656	0.00324111	0.125966	0.265851
45443630	pcp2	2764157	0.00014473	0.0020565	-2.05283	1.72887	-0.323956	0.00014473	0.00282333	0.000527738	0.00491698	0.106493	0.240097
45443505	fbaB	2765178	3.44533e-06	0.000164514	-2.03285	2.33916	0.306311	3.44533e-06	0.00071618	0.000149398	0.00279046	0.152954	0.295452
45440409	cysQ	2763791	1.17233e-05	0.000383853	-2.03264	1.87732	-0.155314	1.17233e-05	0.00114286	0.000183976	0.00301195	0.26214	0.407615
45440436	folP	2763878	0.00273606	0.0107756	-2.01777	2.40716	0.389383	0.00273606	0.0116137	0.00110581	0.00696295	0.077282	0.208624
45442307	pdxJ	2766923	0.00326925	0.0120794	-2.00407	1.52738	-0.476685	0.00326925	0.013086	0.00322108	0.0128172	0.260524	0.407615
45443754	atpH	2766696	0.00388793	0.01334	-1.98407	2.40028	0.416215	0.00388793	0.0143728	0.00615154	0.0192614	0.443569	0.569117
45476510	virB5	2767392	2.85567e-06	0.000144704	-1.9782	1.76808	-0.210117	2.85567e-06	0.00071618	0.00039353	0.00418295	0.234984	0.38306
45442400	cpxR2	2766154	0.000237077	0.00266662	-1.96488	1.43427	-0.530607	0.0054383	0.0180646	0.000203356	0.00322086	0.0501544	0.177398
45442829	malK2	2765297	7.00676e-05	0.00125465	-1.94932	1.42662	-0.522694	7.00676e-05	0.00203109	0.00310737	0.0125389	0.0572794	0.185393
45440503	tnp_6	2765944	0.000140798	0.00204246	-1.92905	1.074	-0.855052	0.000140798	0.00282333	0.000490368	0.00468842	0.00364871	0.0543042
45478569	sopB	2767493	0.0155292	0.037076	-1.91369	1.62615	-0.287542	0.0155292	0.0384374	0.00169016	0.00895164	0.684104	0.76677
45442032	flgN2	2764668	0.000181105	0.00230606	-1.90712	1.51808	-0.389042	0.00492084	0.0169858	0.00445883	0.0157711	0.0981883	0.232933
45440818	nemA1	2765059	0.00328863	0.0120794	-1.86301	1.50879	-0.354214	0.00328863	0.013086	0.0208208	0.0438615	0.352003	0.491347
45440939	pbpA	2766125	0.0182291	0.0414495	-1.85052	2.77403	0.923513	0.0182291	0.0428085	0.00298817	0.0122301	0.0273568	0.14045
45440188	nlpD	2763955	0.000371602	0.0033532	-1.83449	1.30113	-0.533367	0.000371602	0.00413453	0.000105048	0.00239052	0.02996	0.14472
45443229	trmB	2763566	0.00142757	0.00733629	-1.8117	1.30354	-0.508164	0.00142757	0.00805908	0.00311875	0.0125406	0.023569	0.129124
45440913	fur	2764103	0.000211552	0.00251339	-1.811	1.77474	-0.0362534	0.000211552	0.00325065	0.000796805	0.00601047	0.804198	0.860514
45442842	aceB	2763853	0.00379976	0.013116	-1.79337	2.12597	0.332595	0.00379976	0.0141381	0.00228813	0.0102831	0.428395	0.558262
45440224	katG	2764071	0.000324054	0.00310845	-1.7882	1.42877	-0.359432	0.000324054	0.00384551	0.000111987	0.00239052	0.0579119	0.185393
45442954	dapF	2765360	0.00333114	0.0121964	-1.7791	1.44439	-0.33471	0.00333114	0.0132093	0.0210393	0.0441594	0.370033	0.508191
45440156	eriC1	2765330	0.00251552	0.0104072	-1.77334	1.46654	-0.306799	0.00251552	0.0112609	0.00296694	0.0121868	0.403282	0.537396
45442966	pldA	2764920	0.00538089	0.0169876	-1.76875	1.41333	-0.355422	0.00538089	0.0180307	0.0038163	0.0140176	0.249177	0.397711
45442604	cynT2	2764914	3.83928e-06	0.000175993	-1.76042	1.81286	0.052442	3.83928e-06	0.00071618	0.000833234	0.00605659	0.901243	0.928799
45478665	repA	2767638	0.000274187	0.00292157	-1.75615	1.25845	-0.497707	0.000274187	0.00369394	0.0131739	0.0319468	0.160752	0.302996
45442988	ftsE	2763766	0.00321452	0.0119995	-1.75056	1.73012	-0.0204351	0.00321452	0.0129713	0.000789552	0.00601047	0.989702	0.990113
45443431	dapB	2765484	0.00163734	0.00778588	-1.74783	2.29571	0.547888	0.00163734	0.00852907	0.000386005	0.00417322	0.0100343	0.0905453
45478579	sycH	2767536	0.000286409	0.00295698	-1.74264	1.33147	-0.411167	0.000286409	0.00372983	0.00625933	0.0194924	0.127352	0.267299
45442894	rbsB8	2766082	0.000173684	0.00228784	-1.74087	1.954	0.213127	0.00451781	0.0160291	2.72532e-06	0.00115847	0.17463	0.319038
45440932	tar2	2764112	0.00719528	0.0212723	-1.74057	1.77395	0.0333818	0.00719528	0.022551	0.0229844	0.0475454	0.944585	0.959658
45442550	cutF	2766949	0.00120926	0.0065686	-1.67927	1.3944	-0.284869	0.00120926	0.00725641	0.0100147	0.0269759	0.350867	0.491017
45442258	hdeB	2765506	0.000807394	0.00497067	-1.6724	1.38509	-0.287307	0.000807394	0.00563342	0.0128813	0.0316102	0.370201	0.508191
45440999	pqiB1	2763588	4.4581e-05	0.000912318	-1.6697	2.15703	0.487329	4.4581e-05	0.00176172	4.56995e-05	0.00209486	0.0112528	0.0991977
45442323	baeS5	2766870	0.0215359	0.0470994	-1.66969	1.57206	-0.0976286	0.0215359	0.0486787	0.00806733	0.0231129	0.920628	0.942
45441366	fliY	2764099	9.03552e-05	0.00145841	-1.66759	1.45758	-0.210009	9.03552e-05	0.00215723	0.000828183	0.00605659	0.227699	0.374412
45443367	ftsI	2763722	0.0190439	0.0426263	-1.6473	1.73056	0.0832555	0.0190439	0.0440903	0.00929819	0.0254377	0.671613	0.758749
45443559	bolA2	2763299	0.000314355	0.00310654	-1.61276	1.82973	0.216965	0.000314355	0.00384551	0.00531218	0.0175947	0.641292	0.736393
45443370	mraW	2763691	0.00219238	0.00966056	-1.61136	1.81401	0.202647	0.00219238	0.0105941	0.00568594	0.0183424	0.638292	0.733683
45442056	dinI	2763784	0.0027362	0.0107756	-1.60481	1.42301	-0.181799	0.0027362	0.0116137	0.00504406	0.0171474	0.468148	0.590207
45439953	tpiA	2767170	0.00240155	0.0101086	-1.59473	1.89327	0.298546	0.00240155	0.0109947	0.000787954	0.00601047	0.17703	0.320937
45440859	gpmA	2763251	0.000330058	0.00312601	-1.59131	1.40963	-0.181674	0.000330058	0.00385966	2.78628e-05	0.00152051	0.282163	0.42687
45478532	yscC	2767509	0.000772656	0.00491924	-1.58193	1.19887	-0.383065	0.000772656	0.00556895	0.000101212	0.00239052	0.091127	0.225068
45440538	fadE	2767002	0.000901686	0.00535405	-1.58131	1.88536	0.304043	0.000901686	0.00594477	0.000737326	0.00595053	0.294006	0.439284
45442004	ihfA	2764928	0.000196711	0.00247726	-1.5735	1.26552	-0.307982	0.000196711	0.00320978	0.000107729	0.00239052	0.0936263	0.226362
45441159	mgsA	2766091	0.000527011	0.0041652	-1.56812	1.44694	-0.121183	0.000527011	0.0048706	0.000961448	0.00651964	0.492479	0.610479
45441253	galU1	2766340	0.0211114	0.0464562	-1.56024	2.23687	0.676632	0.0211114	0.04802	0.005798	0.0185601	0.0316964	0.148262
45442493	ompR3	2765320	0.000608468	0.00440399	-1.54424	1.09973	-0.444512	0.000608468	0.00506459	0.0100482	0.0269759	0.140867	0.280266
45440306	terZ	2764207	0.00151645	0.00755128	-1.53581	1.23897	-0.296842	0.00151645	0.00826705	0.0101043	0.0270551	0.304518	0.444877
45441556	togB	2766277	0.00111581	0.00620734	-1.52788	1.35347	-0.174405	0.00111581	0.0068748	0.00176979	0.00904056	0.494279	0.61105
45440386	hflC1	2763852	0.00442482	0.0147838	-1.52632	1.3281	-0.198216	0.00442482	0.0158836	0.00499939	0.0171474	0.505416	0.620135
45441364	glnQ2	2764147	0.00253032	0.0104307	-1.51981	1.15043	-0.369386	0.00253032	0.0112831	0.005698	0.0183424	0.136528	0.276923
45442775	fepB	2763666	0.00913397	0.0252839	-1.51193	1.82177	0.309835	0.00913397	0.0265673	0.014346	0.0338979	0.513829	0.627309
45440873	cydA	2763381	0.00238558	0.0100881	-1.50731	2.24667	0.739363	0.00238558	0.0109794	0.00106465	0.00681616	0.0761586	0.207804
45442255	ureG	2764311	9.86804e-05	0.00157066	-1.4917	1.75389	0.262193	9.86804e-05	0.00226175	0.000143185	0.00278119	0.0334258	0.149068
45443477	deoC2	2765384	0.00186245	0.00853749	-1.48676	1.76994	0.283172	0.00186245	0.00932041	2.2636e-05	0.00146753	0.187741	0.332583
45442115	dps	2767161	8.65216e-05	0.00143701	-1.4845	1.72881	0.244313	8.65216e-05	0.00215552	4.93368e-06	0.00115847	0.039819	0.162567
45440372	frdA	2764128	0.0118292	0.030532	-1.47818	1.6687	0.190522	0.0118292	0.0319722	0.000809834	0.00601047	0.44197	0.567822
161511328	ilvD	2764868	0.000118846	0.00181596	-1.4777	1.57866	0.100955	0.00445984	0.0158836	0.000860461	0.00612477	0.387568	0.523765
45443475	deoB	2765382	7.18827e-05	0.00126735	-1.45877	1.45349	-0.0052846	7.18827e-05	0.00203109	7.80241e-05	0.00218897	0.933513	0.950938
45439952	tpiA	2767299	6.06358e-06	0.000217024	-1.45664	1.51457	0.0579348	6.06358e-06	0.00071618	0.000158745	0.00285742	0.654108	0.744397
45441687	rimJ	2765379	0.0158368	0.0376535	-1.45664	1.92307	0.466435	0.0158368	0.0390301	0.00228465	0.0102831	0.232707	0.380975
161511296	slt	2765210	0.00148527	0.00746542	-1.44426	1.53569	0.0914398	0.00148527	0.00820876	0.000979004	0.00656105	0.474861	0.595394
45441431	ptrB	2766983	0.00235697	0.010004	-1.4365	1.4863	0.0498007	0.00235697	0.0109085	0.00279917	0.0117504	0.80192	0.85994
45442031	flgN2	2763418	0.00030999	0.00310654	-1.40175	1.33054	-0.071207	0.00030999	0.00384551	2.30502e-05	0.00146753	0.609642	0.709289
45439926	tdh	2765860	0.000762866	0.00491149	-1.39428	1.39526	0.000979759	0.000762866	0.00556844	0.00249236	0.0109856	0.959229	0.965972
45443113	dppA	2764171	0.00903675	0.0251387	-1.39409	1.00216	-0.391932	0.00903675	0.0264862	0.0217863	0.0453947	0.314352	0.454285
45443227	mltC	2763564	0.000104018	0.00163294	-1.39253	1.35766	-0.0348705	0.000104018	0.00233734	0.00172809	0.00896103	0.803461	0.860514
45443558	bolA2	2764808	0.000477378	0.00387997	-1.38198	1.48114	0.0991607	0.000477378	0.00455896	0.000445601	0.00447946	0.613997	0.712157
45442841	aceA	2763947	0.00530854	0.0168306	-1.38189	1.86341	0.481517	0.00530854	0.0178671	0.000380611	0.0041541	0.133454	0.274794
45442983	zntA	2763831	0.00207417	0.00921315	-1.36983	1.46859	0.0987651	0.00207417	0.010072	5.14468e-05	0.00218363	0.578652	0.685057
45440334	ssb	2764106	0.000199504	0.00248499	-1.36653	1.28805	-0.07848	0.000199504	0.00320978	0.00275473	0.0116492	0.667298	0.756404
45442772	fimC6	2763855	0.000548605	0.00425225	-1.35959	1.4642	0.104617	0.000548605	0.00495538	0.00673954	0.0204868	0.816337	0.869445
45442392	zipA	2765524	0.000125132	0.00186235	-1.35926	1.19669	-0.162572	0.000125132	0.00265557	0.000279773	0.00343078	0.188989	0.333212
45478717	pst	2767721	5.45742e-06	0.000214441	-1.35364	1.01294	-0.340698	5.45742e-06	0.00071618	0.00182531	0.00921499	0.0609399	0.18851
45441777	adhE	2763845	0.00040982	0.00358998	-1.34777	1.63689	0.289119	0.00040982	0.00431456	0.00143423	0.00825942	0.296804	0.440796
45440431	dacB	2764137	0.00163649	0.00778588	-1.33613	1.41108	0.0749503	0.00163649	0.00852907	0.00185556	0.00928588	0.560342	0.665443
45441512	hmsS	2765076	0.000754854	0.00488736	-1.32648	1.37705	0.0505739	0.000754854	0.00554527	0.00555945	0.0181514	0.93166	0.950034
45440437	glmM	2765374	0.0015303	0.00755916	-1.32083	1.12652	-0.194315	0.0015303	0.00827228	0.00103335	0.00672854	0.175247	0.319038
45440385	hflK	2764648	0.0145501	0.0354775	-1.31818	1.89239	0.574204	0.0145501	0.0368089	0.00442445	0.0156979	0.0447533	0.168155
45439975	rpmE	2766400	0.0025979	0.0105201	-1.31647	1.46437	0.147899	0.0025979	0.0113633	0.0107249	0.0283455	0.72359	0.795952
45442253	ureE	2764561	0.000452553	0.00375816	-1.30866	1.35016	0.0414994	0.000452553	0.00447091	0.000228549	0.00323355	0.795202	0.855682
45440591	secD	2766058	0.0107719	0.0285095	-1.30519	1.65305	0.347855	0.0107719	0.0299626	0.00346803	0.0132992	0.242587	0.391834
45441280	lldD	2767186	0.000692423	0.0046617	-1.3048	1.52412	0.219313	0.000692423	0.0053221	0.000228542	0.00323355	0.183451	0.328221
45441263	hisG	2766425	0.00697	0.0208011	-1.30384	1.37487	0.071026	0.00697	0.0220652	0.0052649	0.0175286	0.715234	0.789651
45442576	ampM	2763592	0.00736177	0.0215769	-1.29294	1.64174	0.348804	0.00736177	0.0228634	0.0149066	0.0345464	0.392437	0.527237
45440775	adiA	2764184	0.00613291	0.0187923	-1.288	2.08423	0.796225	0.00613291	0.0199668	0.00262055	0.0113327	0.0791548	0.21115
45440761	ubiG	2766538	0.00282401	0.0110454	-1.28109	1.33749	0.0563992	0.00282401	0.0118982	0.00476597	0.0166012	0.797984	0.85787
45441105	gst1	2764276	0.000386641	0.00343481	-1.24455	1.77324	0.528694	0.000386641	0.00421991	3.74987e-06	0.00115847	0.00752675	0.0813742
45443348	iciA	2765216	6.02154e-05	0.00116961	-1.23898	1.61959	0.380604	6.02154e-05	0.00197163	0.00622837	0.0194488	0.0697981	0.20271
45439993	bioH	2765440	0.000610439	0.00440399	-1.22448	1.23695	0.0124694	0.000610439	0.00506459	8.18809e-05	0.00218897	0.874281	0.911206
45441070	pheA2	2766916	0.00118204	0.00653758	-1.21026	1.50309	0.292826	0.00118204	0.00722939	0.000810974	0.00601047	0.137722	0.277381
45443033	fadB	2764613	0.00259203	0.0105201	-1.20288	1.60388	0.401008	0.00259203	0.0113633	0.00760972	0.0223542	0.344137	0.484497
45440209	fumA	2763391	0.00255716	0.0104661	-1.19684	1.59354	0.39671	0.00255716	0.0113147	0.000481936	0.00468842	0.0190094	0.123777
161511477	kbl	2766499	0.006172	0.0188616	-1.19671	1.76581	0.569109	0.006172	0.0200371	0.000100186	0.00239052	0.0687875	0.201098
45443643	rbsB13	2766451	0.0042248	0.0141983	-1.19345	1.50183	0.308373	0.0042248	0.0152733	0.000687104	0.00570595	0.102048	0.237216
45440512	trxC	2765797	0.0013443	0.00713226	-1.19184	1.07996	-0.111883	0.0013443	0.00785947	0.000926221	0.00633609	0.455914	0.580056
45441825	pgpB5	2766348	0.000769545	0.00491924	-1.18086	1.11243	-0.0684293	0.000769545	0.00556895	0.0120075	0.0301705	0.69963	0.778362
161511393	cutC	2766221	0.00230866	0.00990908	-1.17685	1.47754	0.300695	0.00230866	0.0108431	0.00171846	0.00895164	0.172226	0.31834
45443457	arcA	2765290	0.00874941	0.0247576	-1.15895	1.50057	0.341616	0.00874941	0.0260437	0.00804921	0.0231129	0.23358	0.381858
45441452	manZ	2765620	0.00137641	0.00715141	-1.13886	1.29062	0.151761	0.00137641	0.00785947	0.00762696	0.0223542	0.682743	0.766331
45440878	sdhB	2763317	0.000564568	0.0043133	-1.13677	1.24147	0.104697	0.000564568	0.00501546	0.00034573	0.00388438	0.493323	0.610527
45440681	copA	2764600	0.00531648	0.0168306	-1.13002	1.70971	0.57969	0.00531648	0.0178671	0.00309314	0.0125256	0.105236	0.239663
45441881	uspA1	2764945	0.00416168	0.0140687	-1.13	1.02106	-0.108934	0.00416168	0.0151888	0.00155155	0.00863146	0.595737	0.698787
45440648	acrA3	2764552	0.000549157	0.00425225	-1.1215	1.14898	0.0274807	0.000549157	0.00495538	0.00238445	0.0105505	0.931796	0.950034
45440551	ugpQ1	2764567	0.000237343	0.00266662	-1.12146	1.17511	0.053651	0.000237343	0.00339994	0.000272001	0.00338818	0.4667	0.58988
45440624	clpX	2764094	0.00268363	0.0106778	-1.11982	1.27302	0.153196	0.00268363	0.0115145	0.00366333	0.0136748	0.540327	0.651804
45440586	ahpC	2766753	0.00073483	0.00483974	-1.11646	1.02406	-0.092403	0.00073483	0.00550402	0.000708553	0.00583805	0.396737	0.530525
45442511	xseA	2765738	0.000858883	0.00512866	-1.11569	1.17509	0.0593989	0.000858883	0.00572502	0.00135529	0.00804725	0.71148	0.787112
45443336	gcvP	2765430	0.00152212	0.00755128	-1.11203	2.02045	0.908423	0.00152212	0.00826705	0.00168359	0.00895164	0.0300552	0.14472
45443612	qor3	2763441	0.00480859	0.0156998	-1.1106	1.14264	0.0320443	0.00480859	0.0167497	0.00374602	0.0138346	0.874829	0.911206
45441527	hutI	2764588	0.00675396	0.0203151	-1.10997	1.52584	0.415864	0.00675396	0.02156	0.00119658	0.00731632	0.10031	0.234602
45443604	tldD	2767086	0.0113191	0.0296059	-1.1098	1.00734	-0.102462	0.0113191	0.031019	0.0241269	0.049374	0.739511	0.807893
45443493	acrA10	2766890	0.00822098	0.0236122	-1.10862	1.3465	0.237887	0.00822098	0.0249239	0.00496505	0.0171384	0.162714	0.305328
45443492	mexB	2765698	0.000546876	0.00425225	-1.10363	1.08367	-0.0199607	0.000546876	0.00495538	0.0107347	0.0283455	0.848215	0.892612
45440494	holC	2764044	0.00100758	0.00583175	-1.09482	1.29821	0.203388	0.00100758	0.006487	0.000573974	0.00510124	0.298815	0.440796
45440324	lexA1	2767324	0.0102954	0.0276421	-1.09192	1.2375	0.145577	0.0102954	0.0290004	0.0122504	0.0303875	0.583353	0.688488
45442289	pcp1	2763388	0.0017954	0.00829648	-1.08706	1.50209	0.415037	0.0017954	0.00902424	7.58345e-05	0.00218897	0.0464082	0.17167
45439999	ompR	2764101	0.00547293	0.0170745	-1.07662	1.27151	0.194889	0.00547293	0.0181078	0.00114148	0.00708341	0.369791	0.508191
45443286	bgaB	2763584	0.00269275	0.0106778	-1.06016	1.36549	0.305335	0.00269275	0.0115145	0.00193169	0.00932248	0.0490052	0.176456
45443574	tdcF5	2763872	3.33635e-05	0.000744975	-1.0453	1.11601	0.0707078	3.33635e-05	0.00148995	8.66927e-05	0.00220778	0.243234	0.391905
45443448	mogA	2767035	0.00734626	0.0215769	-1.04525	1.49994	0.4547	0.00734626	0.0228634	0.00215606	0.00992306	0.0069368	0.0771803
161511410	efp2	2763330	1.37454e-05	0.000414532	-1.04505	1.22223	0.177176	1.37454e-05	0.00114286	0.0167892	0.0374327	0.395005	0.529445
45441029	cmk	2767199	0.000335968	0.00314811	-1.04399	1.68509	0.641093	0.000335968	0.00387218	0.000394205	0.00418295	0.0162796	0.115163
45440882	gltA	2763492	0.000447854	0.00374628	-1.04156	1.3115	0.269944	0.000447854	0.00446296	0.0173908	0.0384005	0.276404	0.421222
45440169	eno	2765445	0.000337886	0.00314811	-1.03159	1.03709	0.00550298	0.000337886	0.00387218	0.00457114	0.0161185	0.949847	0.961594
45442303	lepB	2763942	0.000794552	0.00492193	-1.03127	1.57968	0.548418	0.000794552	0.00558624	0.00395703	0.0143961	0.11981	0.258149
45443647	nhaP	2767292	0.00514176	0.0165173	-1.03092	1.34227	0.311354	0.00514176	0.0175789	0.00112908	0.00707061	0.125746	0.265851
45443613	qor3	2765298	0.0197686	0.0439899	-1.006	1.1592	0.1532	0.0197686	0.0454916	0.00106342	0.00681616	0.478102	0.597984
45442424	dapA1	2767313	0.00860533	0.0244707	-1.00371	1.14155	0.137841	0.00860533	0.025816	0.00196215	0.00936925	0.456048	0.580056
45442947	hemX	2766077	0.000789077	0.00492193	-1.00182	1.08428	0.0824622	0.000789077	0.00558624	0.00170494	0.00895164	0.67039	0.758749
45442546	metQ	2763768	0.000731963	0.00483974	-1.00082	1.07327	0.0724485	0.000731963	0.00550402	0.00175398	0.00904056	0.650354	0.741598
45443013	metE	2763568	0.00098488	0.00575853	-1.00056	1.58552	0.584963	0.00098488	0.00637668	0.0181684	0.0395085	0.26698	0.41265
45441952	slyA	2763269	0.0109752	0.0288477	-0.970104	1.39319	0.423088	0.0109752	0.0303075	0.0052015	0.0174536	0.117225	0.25482
45478574	yopE	2767578	0.000611039	0.00440399	-0.775201	0.231783	-0.543418	0.000611039	0.00506459	0.058345	0.0944398	0.00054736	0.0285125
45441089	potF	2764530	0.000178334	0.00230606	1.03876	-1.48751	-0.448758	0.000178334	0.0030439	0.000212842	0.00323355	0.0193194	0.125085
45440809	srmB1	2765152	0.000748668	0.00487688	1.03896	-1.71304	-0.674082	0.000748668	0.00553762	0.0171499	0.0379418	0.213983	0.361791
45442773	fimC6	2763818	0.000208664	0.00251339	1.09353	-1.41637	-0.32284	0.00515727	0.0175789	0.000605371	0.00529584	0.10543	0.239663
161511450	plsB	2765515	0.00052622	0.0041652	1.25713	-1.58394	-0.32681	0.00052622	0.0048706	9.41931e-06	0.00115847	0.0759575	0.20775
45440988	bglB	2765882	0.0163069	0.0382946	1.346	-1.47664	-0.130633	0.0163069	0.0397612	0.000875141	0.00615283	0.845484	0.89102
45442244	cspB	2766834	0.000165391	0.00222986	1.93395	-2.25899	-0.325045	0.000165391	0.00296153	0.00267806	0.0114589	0.340082	0.480559
45443405	clpB2	2765129	0.00265999	0.0106421	2.13219	-2.00614	0.126043	0.00265999	0.0114822	0.00158288	0.00868488	0.718682	0.792242
45441597	cspC3	2766325	2.97872e-05	0.000696655	3.90272	-4.41003	-0.507314	2.97872e-05	0.00142234	0.00306278	0.0124909	0.297146	0.440796
								s

## Sheet: KEGG analysis
ID	Pathway	Count	Accession
ko01100	Metabolic pathways	53	45442905; 45440917; 45441263; 45439992; 45441280; 45441070; 45441029; 45443448; 45440988; 45442966; 45441159; 45443713; 45442841; 161511476; 45440436; 45440775; 45442947; 45440538; 45442307; 45443033; 45440761; 45443612; 45439926; 45443336; 45442954; 45440882; 45442604; 45441527; 45440224; 45441253; 45441777; 45443477; 45443013; 45440437; 161511477; 45443475; 161511328; 45441452; 45440143; 454418…
ko01110	Biosynthesis of secondary metabolites	30	45440761; 45440859; 45439952; 45443431; 45440209; 45443336; 45442954; 161511450; 45440882; 45442947; 45441874; 45440878; 45440169; 45442842; 45443033; 45439980; 45441070; 45440988; 45442966; 45442841; 161511328; 45443713; 161511476; 45440143; 45442905; 45441253; 45440224; 45441777; 45441263; 45443013
ko01130	Biosynthesis of antibiotics	18	45440437; 45441070; 161511328; 45441777; 45442905; 45441253; 45440859; 45439952; 45440882; 45443431; 45440209; 45443336; 45442954; 45440169; 45441874; 45440878; 45439980; 45443033
ko02010	ABC transporters	16	45442017; 45443504; 45442988; 45443558; 45442546; 45441366; 45442829; 45443113; 45443144; 45442894; 45441556; 45442179; 45441089; 45440850; 45443559; 45441364
ko01120	Microbial metabolism in diverse environments	15	161511476; 45442954; 45440209; 45443431; 45442841; 45440882; 45439952; 45440859; 45441159; 45442842; 45443033; 45440878; 45442947; 45441777; 45440169
ko01230	Biosynthesis of amino acids	14	45441070; 45440859; 45439952; 45442954; 161511476; 45443431; 161511328; 45440882; 45441874; 45442905; 45440169; 45443013; 45441263; 45439980
ko01200	Carbon metabolism	12	45440169; 45442905; 45440878; 45443033; 45442842; 45439952; 45440859; 45440882; 45440209; 45442841; 45443336; 161511476
ko00010	Glycolysis / Gluconeogenesis	5	45440859; 45439952; 45440169; 45441777; 45442036
ko00520	Amino sugar and nucleotide sugar metabolism	5	45441452; 45441253; 45440917; 45442036; 45440437
ko00260	Glycine, serine and threonine metabolism	5	45442905; 161511477; 45439926; 45440859; 45443336
ko00620	Pyruvate metabolism	4	45442842; 45440209; 45441280; 45441777
ko00630	Glyoxylate and dicarboxylate metabolism	4	45440882; 45442842; 45443336; 45442841
ko00650	Butanoate metabolism	4	45443033; 45441777; 45441874; 45440878
ko02020	Two-component system	4	45443457; 45440873; 45439999; 45442547
ko01210	2-Oxocarboxylic acid metabolism	3	45441874; 45440882; 161511328
ko01212	Fatty acid metabolism	3	45440538; 45442563; 45443033
ko00020	Citrate cycle (TCA cycle)	3	45440209; 45440882; 45440878
ko00500	Starch and sucrose metabolism	3	45443713; 45441253; 45440988
ko00640	Propanoate metabolism	3	45443033; 45443612; 45441159
ko00190	Oxidative phosphorylation	3	45440873; 45440878; 45443754
ko00071	Fatty acid degradation	3	45440538; 45441777; 45443033
ko00270	Cysteine and methionine metabolism	3	45439980; 161511476; 45443013
ko00290	Valine, leucine and isoleucine biosynthesis	3	45441874; 45442905; 161511328
ko00550	Peptidoglycan biosynthesis	3	45443367; 45440431; 45440939
ko00770	Pantothenate and CoA biosynthesis	3	45441874; 45440143; 161511328
ko03070	Bacterial secretion system	3	45443405; 45478532; 45440591
ko02026	Biofilm formation - Escherichia coli	3	45439999; 45443457; 45441512
ko01501	beta-Lactam resistance	3	45440939; 45440648; 45443367
ko00030	Pentose phosphate pathway	2	45443475; 45443477
ko00051	Fructose and mannose metabolism	2	45441452; 45439952
ko00720	Carbon fixation pathways in prokaryotes	2	45440878; 45440209
ko00680	Methane metabolism	2	45440859; 45440169
ko00920	Sulfur metabolism	2	45439980; 161511476
ko00564	Glycerophospholipid metabolism	2	161511450; 45442966
ko00300	Lysine biosynthesis	2	45442954; 45443431
ko00340	Histidine metabolism	2	45441263; 45441527
ko00380	Tryptophan metabolism	2	45440224; 45443033
ko00450	Selenocompound metabolism	2	45443013; 45439980
ko00780	Biotin metabolism	2	45442563; 45439992
ko00790	Folate biosynthesis	2	45443448; 45440436
ko00940	Phenylpropanoid biosynthesis	2	45440988; 45440224
ko00983	Drug metabolism - other enzymes	2	45441105; 45440224
ko03010	Ribosome	2	45440088; 45439975
ko03060	Protein export	2	45442303; 45440591
ko03018	RNA degradation	2	45440169; 45440809
ko03030	DNA replication	2	45440494; 45440334
ko03430	Mismatch repair	2	45440334; 45440494
ko03440	Homologous recombination	2	45440494; 45440334
ko02060	Phosphotransferase system (PTS)	2	45442036; 45441452
ko02024	Quorum sensing	2	45443504; 45443505
ko05111	Biofilm formation - Vibrio cholerae	2	45442036; 161511476
ko01503	Cationic antimicrobial peptide (CAMP) resistance	2	45440648; 45442550
ko01524	Platinum drug resistance	2	45440681; 45441105

## Sheet: GO analysis
Category	ID	Pathway	Count	Accession
MF	GO:0046872	metal ion binding	15	45442017; 45440850; 45440436; 45440224; 45442966; 45440873; 161511328; 45442841; 45441777; 45439975; 45442576; 45440209; 45440878; 45440681; 45443613
MF	GO:0005524	ATP binding	11	45441504; 45442829; 45478665; 45442988; 45441364; 45441263; 45440681; 45440624; 45441029; 45440809; 45443405
MF	GO:0003677	DNA binding	10	45440088; 45442400; 45478569; 45442004; 45442115; 45443457; 45440494; 45440324; 45442244; 45441597
MF	GO:0008270	zinc ion binding	6	45440913; 45442604; 45439926; 45440624; 45441527; 45443013
MF	GO:0000287	magnesium ion binding	6	45441874; 45440143; 45443475; 45440437; 45441263; 45440169
MF	GO:0022857	transmembrane transporter activity	5	45441504; 45440648; 45443493; 45443492; 45443647
MF	GO:0030170	pyridoxal phosphate binding	4	45439980; 45442905; 161511477; 45443336
MF	GO:0000976	transcription regulatory region sequence-specific DNA binding	4	45440913; 45443370; 45439999; 45441952
MF	GO:0001216	bacterial-type RNA polymerase transcriptional activator activity, sequence-specific DNA binding	3	45440913; 45439999; 45441952
MF	GO:0009002	serine-type D-Ala-D-Ala carboxypeptidase activity	3	45440939; 45443367; 45440431
MF	GO:0001217	bacterial-type RNA polymerase transcriptional repressor activity, sequence-specific DNA binding	3	45440913; 45439999; 45441952
MF	GO:0008233	peptidase activity	3	45440386; 45440385; 45443405
MF	GO:0051539	4 iron, 4 sulfur cluster binding	3	161511328; 45440209; 45440878
MF	GO:0051082	unfolded protein binding	3	45442258; 45442253; 45440624
MF	GO:0050660	flavin adenine dinucleotide binding	2	45441874; 45440538
MF	GO:0009055	electron transfer activity	2	45440873; 45440878
MF	GO:0005506	iron ion binding	2	45443227; 45441527
MF	GO:0004601	peroxidase activity	2	45440586; 45442424
MF	GO:0103111	D-glucosamine PTS permease activity	2	45442036; 45441452
MF	GO:0020037	heme binding	2	45440224; 45442424
MF	GO:0008658	penicillin binding	2	45440939; 45443367
MF	GO:0016151	nickel cation binding	2	45442255; 45442253
MF	GO:0016829	lyase activity	2	45439980; 161511296
MF	GO:0008982	protein-N(PI)-phosphohistidine-sugar phosphotransferase activity	2	45442036; 45441452
MF	GO:0042802	identical protein binding	2	45440917; 45478532
MF	GO:0003735	structural constituent of ribosome	2	45440088; 45439975
MF	GO:0004022	alcohol dehydrogenase (NAD) activity	2	45441777; 45443612
MF	GO:0010181	FMN binding	2	45440818; 45441280
MF	GO:0016887	ATPase activity	2	45441504; 45442988
MF	GO:0033856	pyridoxine 5'-phosphate synthase activity	1	45442307
MF	GO:0015276	ligand-gated ion channel activity	1	45441366
MF	GO:0004615	phosphomannomutase activity	1	45440437
MF	GO:0008929	methylglyoxal synthase activity	1	45441159
MF	GO:0016726	oxidoreductase activity, acting on CH or CH2 groups, NAD or NADP as acceptor	1	45443431
MF	GO:0004459	L-lactate dehydrogenase activity	1	45441280
MF	GO:0004366	glycerol-3-phosphate O-acyltransferase activity	1	161511450
MF	GO:0004807	triose-phosphate isomerase activity	1	45439952
MF	GO:0008970	phosphatidylcholine 1-acylhydrolase activity	1	45442966
MF	GO:0005355	glucose transmembrane transporter activity	1	45442036
MF	GO:0019534	toxin transmembrane transporter activity	1	161511420
MF	GO:0016920	pyroglutamyl-peptidase activity	1	45442289
MF	GO:0047134	protein-disulfide reductase activity	1	45440512
MF	GO:0009001	serine O-acetyltransferase activity	1	161511476
MF	GO:0033712	1,5-anhydro-D-fructose reductase (1,5-anhydro-D-mannitol-forming) activity	1	45442671
MF	GO:0061598	molybdopterin adenylyltransferase activity	1	45443448
MF	GO:0004085	butyryl-CoA dehydrogenase activity	1	45440538
MF	GO:0005534	galactose binding	1	45442894
MF	GO:0003864	3-methyl-2-oxobutanoate hydroxymethyltransferase activity	1	45440143
MF	GO:0102567	phospholipase A2 activity (consuming 1,2-dipalmitoylphosphatidylcholine)	1	45442966
MF	GO:0008484	sulfuric ester hydrolase activity	1	45440722
MF	GO:0052739	phosphatidylserine 1-acylhydrolase activity	1	45442966
MF	GO:0008168	methyltransferase activity	1	45440143
MF	GO:0052740	1-acyl-2-lysophosphatidylserine acylhydrolase activity	1	45442966
MF	GO:0103025	alpha-amylase activity (releasing maltohexaose)	1	45443713
MF	GO:0019843	rRNA binding	1	45439975
MF	GO:0046538	2,3-bisphosphoglycerate-dependent phosphoglycerate mutase activity	1	45440859
MF	GO:0016874	ligase activity	1	161511477
MF	GO:0004474	malate synthase activity	1	45442842
MF	GO:0004089	carbonate dehydratase activity	1	45442604
MF	GO:0004527	exonuclease activity	1	45478665
MF	GO:0004127	cytidylate kinase activity	1	45441029
MF	GO:0015423	maltose-transporting ATPase activity	1	45442829
MF	GO:0030234	enzyme regulator activity	1	45442031
MF	GO:0001530	lipopolysaccharide binding	1	45443566
MF	GO:0004623	phospholipase A2 activity	1	45442966
MF	GO:0004634	phosphopyruvate hydratase activity	1	45440169
MF	GO:0004342	glucosamine-6-phosphate deaminase activity	1	45440917
MF	GO:0031132	serine 3-dehydrogenase activity	1	45440686
MF	GO:0003743	translation initiation factor activity	1	45442010
MF	GO:0031218	arabinogalactan endo-1,4-beta-galactosidase activity	1	45443286
MF	GO:0004252	serine-type endopeptidase activity	1	45440324
MF	GO:0015450	P-P-bond-hydrolysis-driven protein transmembrane transporter activity	1	45440591
MF	GO:0051920	peroxiredoxin activity	1	45440586
MF	GO:0016746	transferase activity, transferring acyl groups	1	45443604
MF	GO:0015299	solute:proton antiporter activity	1	45440156
MF	GO:0003983	UTP:glucose-1-phosphate uridylyltransferase activity	1	45441253
MF	GO:0004096	catalase activity	1	45440224
MF	GO:0016594	glycine binding	1	45443336
MF	GO:0004180	carboxypeptidase activity	1	45442450
MF	GO:0004108	citrate (Si)-synthase activity	1	45440882
MF	GO:0004451	isocitrate lyase activity	1	45442841
MF	GO:0008923	lysine decarboxylase activity	1	45440775
MF	GO:0003924	GTPase activity	1	45442255
MF	GO:0015424	amino acid-transporting ATPase activity	1	45441364
MF	GO:0016722	oxidoreductase activity, oxidizing metal ions	1	45442115
MF	GO:0005507	copper ion binding	1	161511393
MF	GO:0043682	copper-transporting ATPase activity	1	45440681
MF	GO:0015035	protein disulfide oxidoreductase activity	1	45440512
MF	GO:0003984	acetolactate synthase activity	1	45441874
MF	GO:0004375	glycine dehydrogenase (decarboxylating) activity	1	45443336
MF	GO:0090729	toxin activity	1	45442684
MF	GO:0050480	imidazolonepropionase activity	1	45441527
MF	GO:0003871	5-methyltetrahydropteroyltriglutamate-homocysteine S-methyltransferase activity	1	45443013
MF	GO:0019808	polyamine binding	1	45441089
MF	GO:0005247	voltage-gated chloride channel activity	1	45440156
MF	GO:0004466	long-chain-acyl-CoA dehydrogenase activity	1	45440538
MF	GO:0052689	carboxylic ester hydrolase activity	1	45439992
MF	GO:0047417	N-carbamoyl-D-amino acid hydrolase activity	1	45443604
MF	GO:0016509	long-chain-3-hydroxyacyl-CoA dehydrogenase activity	1	45443033
MF	GO:0051538	3 iron, 4 sulfur cluster binding	1	45440878
MF	GO:0102483	scopolin beta-glucosidase activity	1	45440988
MF	GO:0051287	NAD binding	1	45443431
MF	GO:0046933	proton-transporting ATP synthase activity, rotational mechanism	1	45443754
MF	GO:0043022	ribosome binding	1	45442010
MF	GO:0003887	DNA-directed DNA polymerase activity	1	45440494
MF	GO:0070006	metalloaminopeptidase activity	1	45442576
MF	GO:0015407	monosaccharide-transporting ATPase activity	1	45443144
MF	GO:0016757	transferase activity, transferring glycosyl groups	1	45440939
MF	GO:0008689	3-demethylubiquinone-9 3-O-methyltransferase activity	1	45440761
MF	GO:0003724	RNA helicase activity	1	45440809
MF	GO:0016301	kinase activity	1	45442036
MF	GO:0015344	siderophore uptake transmembrane transporter activity	1	45441251
MF	GO:0005509	calcium ion binding	1	45443713
MF	GO:0015926	glucosidase activity	1	45443286
MF	GO:0008425	2-polyprenyl-6-methoxy-1,4-benzoquinone methyltransferase activity	1	45440761
MF	GO:0008837	diaminopimelate epimerase activity	1	45442954
MF	GO:0004176	ATP-dependent peptidase activity	1	45440624
MF	GO:0008973	phosphopentomutase activity	1	45443475
MF	GO:0005096	GTPase activator activity	1	45478574
MF	GO:0043546	molybdopterin cofactor binding	1	45443613
MF	GO:0004519	endonuclease activity	1	45478665
MF	GO:0038023	signaling receptor activity	1	45441251
MF	GO:0004798	thymidylate kinase activity	1	45441452
MF	GO:0008999	ribosomal-protein-alanine N-acetyltransferase activity	1	45441687
MF	GO:0008955	peptidoglycan glycosyltransferase activity	1	45443367
MF	GO:0003962	cystathionine gamma-synthase activity	1	45439980
MF	GO:0008743	L-threonine 3-dehydrogenase activity	1	45439926
MF	GO:0016672	oxidoreductase activity, acting on a sulfur group of donors, quinone or similar compound as acceptor	1	45443613
MF	GO:0030246	carbohydrate binding	1	45443504
MF	GO:0004556	alpha-amylase activity	1	45443713
MF	GO:0047451	3-hydroxyoctanoyl-[acyl-carrier-protein] dehydratase activity	1	45442563
MF	GO:0008177	succinate dehydrogenase (ubiquinone) activity	1	45440878
MF	GO:0030145	manganese ion binding	1	45443475
MF	GO:0030976	thiamine pyrophosphate binding	1	45441874
MF	GO:0008692	3-hydroxybutyryl-CoA epimerase activity	1	45443033
MF	GO:0052666	tRNA (cytosine-2'-O-)-methyltransferase activity	1	45442336
MF	GO:0004300	enoyl-CoA hydratase activity	1	45443033
MF	GO:0004222	metalloendopeptidase activity	1	45440188
MF	GO:0003676	nucleic acid binding	1	45440809
MF	GO:0004553	hydrolase activity, hydrolyzing O-glycosyl compounds	1	161511296
MF	GO:0004106	chorismate mutase activity	1	45441070
MF	GO:0008933	lytic transglycosylase activity	1	161511296
MF	GO:0004317	3-hydroxypalmitoyl-[acyl-carrier-protein] dehydratase activity	1	45442563
MF	GO:0016747	transferase activity, transferring acyl groups other than amino-acyl groups	1	45443505
MF	GO:0004794	L-threonine ammonia-lyase activity	1	45442905
MF	GO:0004386	helicase activity	1	45442511
MF	GO:0008422	beta-glucosidase activity	1	45440988
MF	GO:0102132	3-oxo-pimeloyl-[acp] methyl ester reductase activity	1	45440686
MF	GO:0004364	glutathione transferase activity	1	45441105
MF	GO:0016491	oxidoreductase activity	1	45440818
MF	GO:0003723	RNA binding	1	45442336
MF	GO:0102420	sn-1-glycerol-3-phosphate C16:0-DCA-CoA acyl transferase activity	1	161511450
MF	GO:0004139	deoxyribose-phosphate aldolase activity	1	45443477
MF	GO:0048029	monosaccharide binding	1	45443144
MF	GO:0008234	cysteine-type peptidase activity	1	45442289
MF	GO:0008659	(3R)-hydroxymyristoyl-[acyl-carrier-protein] dehydratase activity	1	45442563
MF	GO:0004316	3-oxoacyl-[acyl-carrier-protein] reductase (NADPH) activity	1	45440686
MF	GO:0102568	phospholipase A2 activity consuming 1,2-dioleoylphosphatidylethanolamine)	1	45442966
MF	GO:0008199	ferric iron binding	1	45442115
MF	GO:0008774	acetaldehyde dehydrogenase (acetylating) activity	1	45441777
MF	GO:0046983	protein dimerization activity	1	45440624
MF	GO:0008236	serine-type peptidase activity	1	45442303
MF	GO:0008176	tRNA (guanine-N7-)-methyltransferase activity	1	45443229
MF	GO:0003700	DNA-binding transcription factor activity	1	45443370
MF	GO:0003697	single-stranded DNA binding	1	45440334
MF	GO:0004333	fumarate hydratase activity	1	45440209
MF	GO:0003879	ATP phosphoribosyltransferase activity	1	45441263
MF	GO:0008707	4-phytase activity	1	45443113
MF	GO:0004156	dihydropteroate synthase activity	1	45440436
MF	GO:0050661	NADP binding	1	45443431
MF	GO:0052665	tRNA (uracil-2'-O-)-methyltransferase activity	1	45442336
MF	GO:0008839	4-hydroxy-tetrahydrodipicolinate reductase	1	45443431
MF	GO:0004851	uroporphyrin-III C-methyltransferase activity	1	45442947
MF	GO:0003746	translation elongation factor activity	1	161511410
MF	GO:0102131	3-oxo-glutaryl-[acp] methyl ester reductase activity	1	45440686
MF	GO:0051537	2 iron, 2 sulfur cluster binding	1	45440878
MF	GO:0008825	cyclopropane-fatty-acyl-phospholipid synthase activity	1	45441968
MF	GO:0004160	dihydroxy-acid dehydratase activity	1	161511328
MF	GO:0031404	chloride ion binding	1	45440156
MF	GO:0016787	hydrolase activity	1	45443574
MF	GO:0008693	3-hydroxydecanoyl-[acyl-carrier-protein] dehydratase activity	1	45442563
MF	GO:0005525	GTP binding	1	45442255
MF	GO:0004165	dodecenoyl-CoA delta-isomerase activity	1	45443033
MF	GO:0008890	glycine C-acetyltransferase activity	1	161511477
MF	GO:0008966	phosphoglucosamine mutase activity	1	45440437
MF	GO:0008792	arginine decarboxylase activity	1	45440775
MF	GO:0004332	fructose-bisphosphate aldolase activity	1	45443505
MF	GO:0008889	glycerophosphodiester phosphodiesterase activity	1	45440551
CC	GO:0005737	cytoplasm	23	161511476; 45439992; 45440143; 45442563; 45440917; 45443505; 45478579; 45443370; 45442255; 45443477; 45442115; 45439926; 45442253; 45441263; 45440775; 161511393; 45441881; 45441527; 161511410; 45440882; 45440809; 45442244; 45441597
CC	GO:0016021	integral component of membrane	23	45440722; 45443325; 45442036; 161511420; 161511425; 161511448; 45442684; 45442604; 45440999; 45443559; 45440538; 45440386; 45440873; 45440372; 45441512; 45440385; 45440591; 45441452; 45440681; 45443492; 45442303; 45443647; 45442947
CC	GO:0005829	cytosol	17	45442010; 45442336; 45442307; 45440913; 45440224; 45442954; 45443431; 45442004; 45441159; 161511328; 45443475; 45439952; 45443227; 45440437; 45443336; 45442289; 45441029
CC	GO:0005886	plasma membrane	12	45441504; 45442036; 45441721; 45443754; 45442988; 45440538; 45440873; 45440591; 45441280; 45440681; 45442546; 161511450
CC	GO:0042597	periplasmic space	7	45440811; 45443566; 45443713; 45440224; 161511296; 45443613; 45441089
CC	GO:0009279	cell outer membrane	6	45478536; 45441251; 45440188; 45442966; 45478532; 45478574
CC	GO:0005887	integral component of plasma membrane	5	45441833; 45440939; 45440156; 45443367; 45442392
CC	GO:0030288	outer membrane-bounded periplasmic space	5	45441545; 45443504; 45442179; 45442258; 45442772
CC	GO:0005840	ribosome	4	45440088; 45440503; 45441687; 45439975
CC	GO:0005576	extracellular region	4	45478553; 45441431; 45441070; 45440169
CC	GO:0043190	ATP-binding cassette (ABC) transporter complex	4	45441398; 45443504; 45443113; 45443643
CC	GO:0016020	membrane	4	45441366; 161511296; 45440648; 45443493
CC	GO:0032993	protein-DNA complex	3	45440913; 45439999; 45441952
CC	GO:0032153	cell division site	2	45440188; 45442392
CC	GO:0005623	cell	2	45440512; 45440586
CC	GO:0005960	glycine cleavage complex	1	45443336
CC	GO:0031241	periplasmic side of cell outer membrane	1	45442031
CC	GO:0005759	mitochondrial matrix	1	45440624
CC	GO:0070069	cytochrome complex	1	45440873
CC	GO:0009323	ribosomal-protein-alanine N-acetyltransferase complex	1	45441687
CC	GO:0009289	pilus	1	45442773
CC	GO:0009295	nucleoid	1	45443370
CC	GO:0000015	phosphopyruvate hydratase complex	1	45440169
CC	GO:0036406	anchored component of periplasmic side of cell outer membrane	1	45442547
CC	GO:0036125	fatty acid beta-oxidation multienzyme complex	1	45443033
CC	GO:0019867	outer membrane	1	45443630
CC	GO:0043527	tRNA methyltransferase complex	1	45443229
CC	GO:0045261	proton-transporting ATP synthase complex, catalytic core F(1)	1	45443754
CC	GO:0009986	cell surface	1	45440169
CC	GO:0055052	ATP-binding cassette (ABC) transporter complex, substrate-binding subunit-containing	1	45442829
CC	GO:1990060	maltose transport complex	1	45442829
BP	GO:0055114	oxidation-reduction process	14	45442671; 45440686; 45440818; 45440224; 45443431; 45442115; 45439926; 45441777; 45440512; 45440586; 45443336; 45443612; 45443613; 45442424
BP	GO:0006508	proteolysis	12	45442450; 45440939; 45440188; 45443367; 45440431; 45440385; 45442576; 45440624; 45440324; 45442289; 45442303; 45443405
BP	GO:0055085	transmembrane transport	8	45441504; 161511425; 45440372; 45443113; 45440648; 45443493; 45443492; 45443647
BP	GO:0009405	pathogenesis	8	45478536; 45442684; 45478553; 45478532; 45442255; 45442253; 45478574; 45441952
BP	GO:0032259	methylation	5	45441968; 45440143; 45440761; 45442947; 45443013
BP	GO:0006355	regulation of transcription, DNA-templated	4	45442400; 45442004; 45441825; 45443457
BP	GO:0071555	cell wall organization	4	45441545; 45440939; 45443367; 45442772
BP	GO:0009252	peptidoglycan biosynthetic process	4	45440939; 45443367; 45442031; 45440437
BP	GO:0045892	negative regulation of transcription, DNA-templated	4	45440913; 45440324; 45439999; 45441952
BP	GO:0005975	carbohydrate metabolic process	3	45440917; 45440437; 45440988
BP	GO:0009097	isoleucine biosynthetic process	3	45441874; 45442905; 161511328
BP	GO:0051301	cell division	3	45442988; 45443370; 45440624
BP	GO:0000160	phosphorelay signal transduction system	3	45442400; 45443457; 45439999
BP	GO:0008360	regulation of cell shape	3	45440939; 45443367; 45442031
BP	GO:0045893	positive regulation of transcription, DNA-templated	3	45440913; 45439999; 45441952
BP	GO:0006260	DNA replication	3	45440334; 45440494; 45440324
BP	GO:0006096	glycolytic process	3	45440859; 45439952; 45440169
BP	GO:0098869	cellular oxidant detoxification	3	45440224; 45440586; 45442424
BP	GO:0007155	cell adhesion	2	45442017; 45442773
BP	GO:0043711	pilus organization	2	45441545; 45442772
BP	GO:0000917	division septum assembly	2	45443367; 45442392
BP	GO:0009089	lysine biosynthetic process via diaminopimelate	2	45442954; 45443431
BP	GO:0009264	deoxyribonucleotide catabolic process	2	45443477; 45443475
BP	GO:0045454	cell redox homeostasis	2	45440512; 45440586
BP	GO:0006048	UDP-N-acetylglucosamine biosynthetic process	2	45440917; 45440437
BP	GO:0009099	valine biosynthetic process	2	45441874; 161511328
BP	GO:0006094	gluconeogenesis	2	45440859; 45439952
BP	GO:0061077	chaperone-mediated protein folding	2	45441545; 45442772
BP	GO:0046940	nucleoside monophosphate phosphorylation	2	45441452; 45441029
BP	GO:0006412	translation	2	45440088; 45439975
BP	GO:0006457	protein folding	2	45442253; 45440624
BP	GO:0006099	tricarboxylic acid cycle	2	45440878; 45440882
BP	GO:0016310	phosphorylation	2	45442036; 45441029
BP	GO:0006807	nitrogen compound metabolic process	2	45442255; 45443604
BP	GO:0009401	phosphoenolpyruvate-dependent sugar phosphotransferase system	2	45442036; 45441452
BP	GO:0009058	biosynthetic process	2	45441253; 161511477
BP	GO:0019518	L-threonine catabolic process to glycine	2	45439926; 161511477
BP	GO:0043093	FtsZ-dependent cytokinesis	2	45443367; 45442392
BP	GO:0009086	methionine biosynthetic process	1	45443013
BP	GO:0090305	nucleic acid phosphodiester bond hydrolysis	1	45478665
BP	GO:0006220	pyrimidine nucleotide metabolic process	1	45441029
BP	GO:0009102	biotin biosynthetic process	1	45439992
BP	GO:0034219	carbohydrate transmembrane transport	1	45441452
BP	GO:0019627	urea metabolic process	1	45442253
BP	GO:0042128	nitrate assimilation	1	45443613
BP	GO:0019432	triglyceride biosynthetic process	1	161511450
BP	GO:1904659	glucose transmembrane transport	1	45442036
BP	GO:0046386	deoxyribose phosphate catabolic process	1	45443477
BP	GO:0035434	copper ion transmembrane transport	1	45440681
BP	GO:1900705	negative regulation of siderophore biosynthetic process	1	45440913
BP	GO:0007049	cell cycle	1	45442988
BP	GO:2000143	negative regulation of DNA-templated transcription, initiation	1	45443370
BP	GO:0000270	peptidoglycan metabolic process	1	161511296
BP	GO:0019752	carboxylic acid metabolic process	1	45442841
BP	GO:1904981	maltose transmembrane transport	1	45442829
BP	GO:0009697	salicylic acid biosynthetic process	1	45441070
BP	GO:0006043	glucosamine catabolic process	1	45440917
BP	GO:0016042	lipid catabolic process	1	45442966
BP	GO:0071705	nitrogen compound transport	1	45442179
BP	GO:0032790	ribosome disassembly	1	45442010
BP	GO:0006878	cellular copper ion homeostasis	1	161511393
BP	GO:0019646	aerobic electron transport chain	1	45440873
BP	GO:0042255	ribosome assembly	1	45440809
BP	GO:0015986	ATP synthesis coupled proton transport	1	45443754
BP	GO:0008152	metabolic process	1	45443286
BP	GO:0042744	hydrogen peroxide catabolic process	1	45440224
BP	GO:0043952	protein transport by the Sec complex	1	45440591
BP	GO:0006605	protein targeting	1	45440591
BP	GO:1902476	chloride transmembrane transport	1	45440156
BP	GO:1902600	proton transmembrane transport	1	45440156
BP	GO:0072511	divalent inorganic cation transport	1	45440681
BP	GO:0043213	bacteriocin transport	1	161511420
BP	GO:0044718	siderophore transmembrane transport	1	45441251
BP	GO:0006520	cellular amino acid metabolic process	1	45440775
BP	GO:0019877	diaminopimelate biosynthetic process	1	45443431
BP	GO:0060548	negative regulation of cell death	1	45440088
BP	GO:0006662	glycerol ether metabolic process	1	45440512
BP	GO:0006631	fatty acid metabolic process	1	161511450
BP	GO:0006635	fatty acid beta-oxidation	1	45443033
BP	GO:0006879	cellular iron ion homeostasis	1	45442115
BP	GO:0022900	electron transport chain	1	45440878
BP	GO:0019346	transsulfuration	1	45439980
BP	GO:0034220	ion transmembrane transport	1	45441366
BP	GO:0052547	regulation of peptidase activity	1	45440386
BP	GO:0018307	enzyme active site formation	1	45442253
BP	GO:0000105	histidine biosynthetic process	1	45441263
BP	GO:0015920	lipopolysaccharide transport	1	45443566
BP	GO:0006629	lipid metabolic process	1	45440551
BP	GO:0044238	primary metabolic process	1	45440503
BP	GO:0006865	amino acid transport	1	45442546
BP	GO:0019557	histidine catabolic process to glutamate and formate	1	45441527
BP	GO:0030001	metal ion transport	1	45442017
BP	GO:0019516	lactate oxidation	1	45441280
BP	GO:0015753	D-xylose transmembrane transport	1	45443144
BP	GO:0034599	cellular response to oxidative stress	1	45443227
BP	GO:0015914	phospholipid transport	1	45443559
BP	GO:0065003	protein-containing complex assembly	1	45442253
BP	GO:0046417	chorismate metabolic process	1	45441070
BP	GO:0046166	glyceraldehyde-3-phosphate biosynthetic process	1	45439952
BP	GO:0065002	intracellular protein transmembrane transport	1	45440591
BP	GO:0006015	5-phosphoribose 1-diphosphate biosynthetic process	1	45443475
BP	GO:0006097	glyoxylate cycle	1	45442842
BP	GO:0050765	negative regulation of phagocytosis	1	45478574
BP	GO:0106004	tRNA (guanine-N7)-methylation	1	45443229
BP	GO:0050790	regulation of catalytic activity	1	45442031
BP	GO:0006046	N-acetylglucosamine catabolic process	1	45440917
BP	GO:0046656	folic acid biosynthetic process	1	45440436
BP	GO:0019262	N-acetylneuraminate catabolic process	1	45440917
BP	GO:0015976	carbon utilization	1	45441777
BP	GO:0008615	pyridoxine biosynthetic process	1	45442307
BP	GO:0030091	protein repair	1	45443613
BP	GO:0046654	tetrahydrofolate biosynthetic process	1	45440436
BP	GO:0019242	methylglyoxal biosynthetic process	1	45441159
BP	GO:0006091	generation of precursor metabolites and energy	1	45440209
BP	GO:0009432	SOS response	1	45440324
BP	GO:0043547	positive regulation of GTPase activity	1	45478574
BP	GO:0030163	protein catabolic process	1	45440624
BP	GO:0015846	polyamine transport	1	45441089
BP	GO:0043094	cellular metabolic compound salvage	1	45443475
BP	GO:0006414	translational elongation	1	161511410
BP	GO:0051083	de novo' cotranslational protein folding	1	45440088
BP	GO:0006417	regulation of translation	1	45442004
BP	GO:0006535	cysteine biosynthetic process from serine	1	161511476
BP	GO:0050708	regulation of protein secretion	1	45478579
BP	GO:0015689	molybdate ion transport	1	45440850
BP	GO:0015757	galactose transmembrane transport	1	45442894
BP	GO:0006066	alcohol metabolic process	1	45441777
BP	GO:0006071	glycerol metabolic process	1	45440088
BP	GO:0000920	cell separation after cytokinesis	1	45440188
BP	GO:0043709	cell adhesion involved in single-species biofilm formation	1	45441512
BP	GO:0070084	protein initiator methionine removal	1	45442576
BP	GO:0003333	amino acid transmembrane transport	1	45441364
BP	GO:0008610	lipid biosynthetic process	1	45441968
BP	GO:0006744	ubiquinone biosynthetic process	1	45440761
BP	GO:0019464	glycine decarboxylation via glycine cleavage system	1	45443336
BP	GO:0009267	cellular response to starvation	1	45441833
BP	GO:0071897	DNA biosynthetic process	1	45440494
BP	GO:0006310	DNA recombination	1	45442004
BP	GO:0019556	histidine catabolic process to glutamate and formamide	1	45441527
BP	GO:0015940	pantothenate biosynthetic process	1	45440143
BP	GO:0030980	alpha-glucan catabolic process	1	45443713
BP	GO:0032955	regulation of division septum assembly	1	45441721
BP	GO:0016311	dephosphorylation	1	45443113
BP	GO:0000918	division septum site selection	1	45441721
BP	GO:0006633	fatty acid biosynthetic process	1	45442563
BP	GO:0006413	translational initiation	1	45442010
BP	GO:1990451	cellular stress response to acidic pH	1	45442258
BP	GO:0019563	glycerol catabolic process	1	45439952
BP	GO:0006281	DNA repair	1	45440324
BP	GO:0030261	chromosome condensation	1	45442115
BP	GO:0006777	Mo-molybdopterin cofactor biosynthetic process	1	45443448
BP	GO:0051692	cellular oligosaccharide catabolic process	1	45443713
BP	GO:0015949	nucleobase-containing small molecule interconversion	1	45441029
BP	GO:1901998	toxin transport	1	161511420
BP	GO:0033539	fatty acid beta-oxidation using acyl-CoA dehydrogenase	1	45440538
BP	GO:0002128	tRNA nucleoside ribose methylation	1	45442336
BP	GO:0070301	cellular response to hydrogen peroxide	1	45440224
BP	GO:0043165	Gram-negative-bacterium-type cell outer membrane assembly	1	45443566
BP	GO:0009245	lipid A biosynthetic process	1	45442563
BP	GO:0035556	intracellular signal transduction	1	45442547
BP	GO:0009306	protein secretion	1	45478532
BP	GO:0016024	CDP-diacylglycerol biosynthetic process	1	161511450
BP	GO:0006072	glycerol-3-phosphate metabolic process	1	161511450
BP	GO:0016052	carbohydrate catabolic process	1	45443477
BP	GO:0006011	UDP-glucose metabolic process	1	45441253
BP	GO:0036003	positive regulation of transcription from RNA polymerase II promoter in response to stress	1	45440088
