# Supplementary material for: Proteogenomic discovery of sORF-encoded peptides associated with bacterial virulence in Yersinia pestis
Source: Commun Biol. 2021 Nov 2;4:1248. doi: 10.1038/s42003-021-02759-x (PMC8563848; doi:10.1038/s42003-021-02759-x)
Supplement: Supplementary file 8 — Supplementary Data 6 [file 42003_2021_2759_MOESM8_ESM.xlsx]

## Sheet: Altered proteins
Accession	Name	Gene ID	p-value_Anova	adjusted p-value_Anova	log2(ΔSEP-yp2/WT)	log2(compl/ΔSEP-yp2)	log2(compl/WT)	p-value(ΔSEP-yp2/WT)	adjusted p-value(ΔSEP-yp2/WT)	p-value(compl/ΔSEP-yp2)	adjusted p-value(compl/ΔSEP-yp2)	p-value(compl/WT)	adjusted p-value(compl/WT)
45439926	tdh	2765860	4.17961e-05	0.000965389	-5.27604	5.26076	-0.0152847	0.000732673	0.0187525	0.000751975	0.0169552	0.922574	0.945539
45439927	nlpD1	2766384	4.12061e-10	3.53813e-08	-10.7838	10.6144	-0.169392	3.86091e-05	0.00941897	0.000212573	0.00671021	0.33762	0.428588
45439953	tpiA	2767170	5.14356e-10	3.74688e-08	-11.2802	11.5337	0.253562	0.000223683	0.0109888	4.7762e-05	0.00266062	0.221806	0.306196
45440016	aroB	2766141	1.32769e-10	1.56664e-08	-11.9454	12.2573	0.311891	0.000148807	0.00941897	2.4683e-05	0.00195384	0.109249	0.176846
45440035	crp	2767357	0.000140093	0.00217124	-1.71755	1.95096	0.233409	0.000972031	0.0226561	0.000630836	0.0156971	0.332524	0.42398
45440077	rplN	2764526	0.000210112	0.00275192	-1.82557	1.80224	-0.0233235	0.00186512	0.0289553	0.00185947	0.0303607	0.869843	0.902236
45440196	deoR5	2764022	3.7698e-08	1.37308e-06	-9.64292	10.3437	0.700801	0.00107658	0.0226561	0.000119846	0.00453975	0.0841581	0.148413
45440207	map	2766627	0.000223418	0.00285915	-2.10405	2.30687	0.202817	0.00217985	0.032255	0.000293197	0.00867681	0.459297	0.551972
45440324	lexA1	2767324	0.000165188	0.00240666	-2.757	2.94397	0.186974	0.00205546	0.0308972	0.00102378	0.0215042	0.404121	0.498532
45440386	hflC1	2763852	9.08204e-05	0.00162277	-2.64299	2.98876	0.345775	0.00141357	0.0259625	0.000679601	0.0156971	0.155306	0.231614
45440413	msrA	2766527	0.000189556	0.00263857	-4.37041	4.33043	-0.0399765	0.0019356	0.0295648	0.00183637	0.0303607	0.914261	0.939932
45440431	dacB	2764137	1.18421e-05	0.000339832	-5.14446	5.14986	0.0054077	0.00602917	0.0497488	0.000334828	0.00932593	0.962764	0.974079
45440818	nemA1	2765059	1.4441e-10	1.56664e-08	-10.8535	11.1147	0.261172	0.000130834	0.00941897	4.62252e-05	0.00266062	0.139298	0.211743
45440942	dacA	2765323	0.000683108	0.00489362	-2.27559	2.40385	0.128263	0.00508635	0.0470131	0.00358176	0.0423991	0.505922	0.594426
45441002	rlmL	2763887	0.000524762	0.00434249	-2.46547	3.26239	0.796921	0.00126584	0.0244643	0.00274988	0.0393276	0.164405	0.241009
45441013	gloB1	2765941	0.000312397	0.00340046	-2.03354	1.63553	-0.398018	0.00180123	0.0284294	0.00457323	0.0470744	0.0218073	0.05828
45441069	wcaG3	2765666	0.000337963	0.00350305	-2.65556	2.4499	-0.205654	0.0026019	0.0354644	0.00320181	0.0408944	0.231562	0.315071
45441297	rIO1	2765465	9.26231e-10	5.15965e-08	-10.4087	10.7084	0.299647	0.00014629	0.00941897	0.000178107	0.00624694	0.193542	0.274789
45441430	ptrB	2767311	1.027e-09	5.40315e-08	-11.9083	12.5325	0.624174	0.000268926	0.0109888	7.80991e-05	0.0035219	0.0458018	0.0947038
45441431	ptrB	2766983	0.000701204	0.00489362	-2.21368	2.3836	0.169925	0.00567023	0.0483757	0.00415719	0.046316	0.226083	0.310527
45441531	dnaC_14	2764672	9.36091e-06	0.000277024	-5.13407	4.90931	-0.224764	0.000260419	0.0109888	0.000233371	0.00712911	0.3124	0.401415
45441648	mhpC2	2763394	3.73744e-05	0.000884839	-2.77013	2.37884	-0.391293	0.000448902	0.0141703	0.000802907	0.0172808	0.0487234	0.0996566
45441767	topB	2766275	0.000105204	0.00173915	-2.85809	1.88912	-0.968964	0.000437196	0.0141703	0.00180744	0.0303607	0.022636	0.0590634
45441825	pgpB5	2766348	0.000142151	0.00217124	-2.54098	2.63894	0.0979625	0.00158779	0.0268506	0.0015988	0.028802	0.510478	0.599037
45441827	sUI1	2767171	0.000330225	0.00350305	-1.61369	1.94245	0.328759	0.00429879	0.0445648	0.00212311	0.0335098	0.0233384	0.0600583
45442050	rpmF	2764326	0.000568052	0.00452898	-3.11372	3.1287	0.0149794	0.00376401	0.0424347	0.00293604	0.0393276	0.915119	0.939932
45442150	nuoG	2766967	8.80382e-05	0.00160331	-1.49995	2.17559	0.675638	0.00280628	0.0354644	0.000198314	0.00647599	0.0219924	0.0585022
45442170	sgaB	2765861	5.98814e-10	3.85744e-08	-12.6335	12.1663	-0.467213	0.000203677	0.0109888	7.2858e-05	0.00344983	0.0950533	0.159796
45442425	dapA1	2766182	0.000611653	0.00466726	-2.63792	2.59125	-0.046677	0.00483957	0.0463046	0.000401817	0.01057	0.887192	0.916217
45442432	hemF	2766841	1.02731e-11	2.43216e-09	-12.6216	12.265	-0.356621	5.74156e-05	0.00941897	1.38542e-05	0.00195384	0.0293346	0.0705184
45442514	engA	2767202	0.00025018	0.00299899	-1.84053	2.25909	0.418555	0.00276457	0.0354644	0.00144359	0.0269656	0.0848154	0.149223
45442550	cutF	2766949	0.000309631	0.00340046	-2.96663	2.78065	-0.185973	0.00260258	0.0354644	0.0027845	0.0393276	0.343002	0.433676
45442579	smc2	2763596	0.000105526	0.00173915	-3.06364	2.71246	-0.351175	0.00112818	0.0227317	0.00161194	0.028802	0.057371	0.112719
45442924	ppiC	2765872	7.87796e-05	0.00152254	-3.77235	3.71494	-0.0574132	0.00106988	0.0226561	0.00117625	0.0237001	0.681061	0.751707
45443103	pqqL	2763290	7.72482e-10	4.57213e-08	-12.5854	12.6246	0.0391979	0.000278492	0.0109888	2.88178e-05	0.00195384	0.782091	0.839728
45443146	xylB2	2765106	0.000423254	0.00382309	-1.77652	1.93447	0.157947	0.00390715	0.0430241	0.00182808	0.0303607	0.388939	0.483367
45443229	trmB	2763566	1.65432e-10	1.56664e-08	-10.4841	10.5842	0.10006	0.000138687	0.00941897	4.53248e-05	0.00266062	0.49477	0.586417
45443305	spr3	2763804	6.10999e-10	3.85744e-08	-11.6691	11.3667	-0.302447	0.00022577	0.0109888	5.30402e-05	0.0027905	0.21427	0.298402
45443472	serB	2763671	0.000104945	0.00173915	-1.84261	2.49131	0.648698	0.00177785	0.0284294	0.000390367	0.0105622	0.0459221	0.0947455
45443543	gltD	2766096	6.44216e-08	2.17883e-06	-9.97328	10.6662	0.692945	0.00142561	0.0259625	2.50104e-05	0.00195384	0.165501	0.24224
45443580	rnk	2766706	0.00052546	0.00434249	-3.49149	3.27231	-0.219184	0.00314526	0.0381866	0.00291204	0.0393276	0.619552	0.700688
45443604	tldD	2767086	0.000268676	0.00314119	-1.868	2.38068	0.512684	0.00387987	0.0430241	0.000786958	0.0172808	0.084146	0.148413
45443613	qor3	2765298	0.000616058	0.00466726	-3.26512	3.28869	0.0235788	0.0037477	0.0424347	0.00278719	0.0393276	0.9031	0.931629
45443630	pcp2	2764157	0.000430975	0.00383508	-2.35531	2.01679	-0.338525	0.00279243	0.0354644	0.00456153	0.0470744	0.0426793	0.0920667
45443704	mtlA	2767105	0.000343113	0.00350305	-1.98483	2.16858	0.183753	0.00341503	0.0399263	0.00173839	0.0303607	0.336467	0.427698
45476516	virB11	2767387	1.79249e-09	8.48746e-08	-10.3738	10.5891	0.215296	0.000245689	0.0109888	0.000161452	0.00588058	0.355175	0.444908
45478569	sopB	2767493	3.73711e-09	1.60866e-07	-12.934	12.9742	0.0402418	0.000431754	0.0141703	8.8227e-05	0.00364212	0.794348	0.851438
161511307	lamB	2763555	9.51614e-12	2.43216e-09	-11.542	11.4867	-0.0552234	4.59845e-05	0.00941897	2.45651e-05	0.00195384	0.611155	0.69313
161511352	ung	2763529	0.000305844	0.00340046	-2.40156	2.42015	0.0185814	0.00280869	0.0354644	0.00272124	0.0393276	0.87271	0.904219
161511413	pflA	2764872	1.51967e-10	1.56664e-08	-10.624	10.6264	0.00237872	0.000149192	0.00941897	2.88847e-05	0.00195384	0.936853	0.956034
161511471	trpS	2765909	0.000468344	0.00397429	-2.29702	2.59141	0.294392	0.00464481	0.0455721	0.00294059	0.0393276	0.0910068	0.155847

## Sheet: KEGG
ID	Pathway	Count	Protein GI Number
ko01100	Metabolic pathways	8	45443472; 45443146; 45442170; 45440942; 45442150; 45440016; 45443543; 45439926
ko01110	Biosynthesis of secondary metabolites	3	45443543; 45443472; 45440016
ko01120	Microbial metabolism in diverse environments	3	45443472; 45443543; 45442170
ko01130	Biosynthesis of antibiotics	3	45443472; 45440016; 45443543
ko01230	Biosynthesis of amino acids	3	45440016; 45443472; 45443543
ko00260	Glycine, serine and threonine metabolism	2	45443472; 45439926
ko00550	Peptidoglycan biosynthesis	2	45440431; 45440942
ko01200	Carbon metabolism	1	45443472
ko00040	Pentose and glucuronate interconversions	1	45443146
ko00053	Ascorbate and aldarate metabolism	1	45442170
ko00190	Oxidative phosphorylation	1	45442150
ko00680	Methane metabolism	1	45443472
ko00910	Nitrogen metabolism	1	45443543
ko00250	Alanine, aspartate and glutamate metabolism	1	45443543
ko00400	Phenylalanine, tyrosine and tryptophan biosynthesis	1	45440016
ko03010	Ribosome	1	45440077
ko00970	Aminoacyl-tRNA biosynthesis	1	161511471
ko03013	RNA transport	1	45441827
ko03008	Ribosome biogenesis in eukaryotes	1	45441297
ko02060	Phosphotransferase system (PTS)	1	45442170
ko02020	Two-component system	1	45440035
ko02024	Quorum sensing	1	45440035
ko05111	Biofilm formation - Vibrio cholerae	1	45440035
ko02025	Biofilm formation - Pseudomonas aeruginosa	1	45440035
ko02026	Biofilm formation - Escherichia coli	1	45440035
ko05142	Chagas disease (American trypanosomiasis)	1	45441430
ko05143	African trypanosomiasis	1	45441430
ko01503	Cationic antimicrobial peptide (CAMP) resistance	1	45442550

## Sheet: GO
GO Term	Category	GO Name	Count	Protein GI Number
GO:0005737	Cellular component	cytoplasm	4	45439926; 45440016; 45441002; 161511413
GO:0019867	Cellular component	outer membrane	2	45440413; 45443630
GO:0005829	Cellular component	cytosol	2	161511352; 161511471
GO:0022625	Cellular component	cytosolic large ribosomal subunit	1	45440077
GO:0005576	Cellular component	extracellular region	1	45441431
GO:0043527	Cellular component	tRNA methyltransferase complex	1	45443229
GO:0009279	Cellular component	cell outer membrane	1	45442514
GO:0016021	Cellular component	integral component of membrane	1	45440386
GO:0005840	Cellular component	ribosome	1	45442050
GO:0003677	Molecular function	DNA binding	3	45440035; 45440324; 45478569
GO:0005524	Molecular function	ATP binding	3	45441297; 45443146; 161511471
GO:0046872	Molecular function	metal ion binding	2	45440207; 45443103
GO:0016787	Molecular function	hydrolase activity	2	45439927; 45441648
GO:0009055	Molecular function	electron transfer activity	2	45442150; 45443580
GO:0009002	Molecular function	serine-type D-Ala-D-Ala carboxypeptidase activity	2	45440431; 45440942
GO:0008233	Molecular function	peptidase activity	2	45440386; 45443103
GO:0004252	Molecular function	serine-type endopeptidase activity	2	45440324; 45441430
GO:0030246	Molecular function	carbohydrate binding	1	45440196
GO:0016740	Molecular function	transferase activity	1	45441013
GO:0004856	Molecular function	xylulokinase activity	1	45443146
GO:0052915	Molecular function	23S rRNA (guanine(2445)-N(2))-methyltransferase activity	1	45441002
GO:0003700	Molecular function	DNA-binding transcription factor activity	1	45440035
GO:0003856	Molecular function	3-dehydroquinate synthase activity	1	45440016
GO:0008176	Molecular function	tRNA (guanine-N7-)-methyltransferase activity	1	45443229
GO:0051536	Molecular function	iron-sulfur cluster binding	1	45443543
GO:0008861	Molecular function	formate C-acetyltransferase activity	1	161511352
GO:0008800	Molecular function	beta-lactamase activity	1	45440942
GO:0004647	Molecular function	phosphoserine phosphatase activity	1	45443472
GO:0070006	Molecular function	metalloaminopeptidase activity	1	45440207
GO:0000166	Molecular function	nucleotide binding	1	45440016
GO:0047417	Molecular function	N-carbamoyl-D-amino acid hydrolase activity	1	45443604
GO:0020037	Molecular function	heme binding	1	45443580
GO:0003735	Molecular function	structural constituent of ribosome	1	45440077
GO:0003755	Molecular function	peptidyl-prolyl cis-trans isomerase activity	1	45442924
GO:0016829	Molecular function	lyase activity	1	161511413
GO:0016491	Molecular function	oxidoreductase activity	1	45440818
GO:0005506	Molecular function	iron ion binding	1	45443580
GO:0010181	Molecular function	FMN binding	1	45440818
GO:0008137	Molecular function	NADH dehydrogenase (ubiquinone) activity	1	45442150
GO:0016672	Molecular function	oxidoreductase activity, acting on a sulfur group of donors, quinone or similar compound as acceptor	1	45443613
GO:0016746	Molecular function	transferase activity, transferring acyl groups	1	45443604
GO:0043365	Molecular function	[formate-C-acetyltransferase]-activating enzyme activity	1	161511413
GO:0008743	Molecular function	L-threonine 3-dehydrogenase activity	1	45439926
GO:0003723	Molecular function	RNA binding	1	45441002
GO:0004355	Molecular function	glutamate synthase (NADPH) activity	1	45443543
GO:0003743	Molecular function	translation initiation factor activity	1	45441827
GO:0015481	Molecular function	maltose transporting porin activity	1	161511307
GO:0070008	Molecular function	serine-type exopeptidase activity	1	45441430
GO:0004830	Molecular function	tryptophan-tRNA ligase activity	1	161511471
GO:0008270	Molecular function	zinc ion binding	1	45439926
GO:0008982	Molecular function	protein-N(PI)-phosphohistidine-sugar phosphotransferase activity	1	45442170
GO:0004674	Molecular function	protein serine/threonine kinase activity	1	45441297
