# Supplementary material for: Proteogenomic discovery of sORF-encoded peptides associated with bacterial virulence in Yersinia pestis
Source: Commun Biol. 2021 Nov 2;4:1248. doi: 10.1038/s42003-021-02759-x (PMC8563848; doi:10.1038/s42003-021-02759-x)
Supplement: Supplementary file 9 — Supplementary Data 7 [file 42003_2021_2759_MOESM9_ESM.xlsx]

## Sheet: Figure 4B
Times (h)	WT	ΔSEP-yp2	ΔSEP-yp2-compl		Times (h)	WT	ΔSEP-yp1	ΔSEP-yp1-compl
0	0.098	0.112	0.103		0	0.098	0.073	0.082
2	0.188	0.146	0.166		2	0.188	0.244	0.165
4	0.243	0.199	0.226		4	0.243	0.212	0.237
6	0.502	0.455	0.487		6	0.502	0.278	0.482
8	0.788	0.462	1.211		8	0.788	0.344	0.622
10	1.292	0.725	1.478		10	1.292	0.505	1.084
12	1.455	1.057	1.495		12	1.455	0.589	1.372
14	1.511	1.243	1.511		14	1.511	0.731	1.404
16	1.589	1.505	1.525		16	1.589	1.087	1.482
18	1.61	1.511	1.53		18	1.61	1.121	1.467
20	1.711	1.508	1.504		20	1.711	1.199	1.471
22	1.803	1.657	1.528		22	1.803	1.204	1.455
24	1.755	1.703	1.531		24	1.755	1.211	1.68
26	1.802	1.832	1.68		26	1.802	1.231	1.721
28	1.854	1.801	1.704		28	1.854	1.302	1.781
30	1.744	1.788	1.673		30	1.744	1.299	1.772
32	1.73	1.855	1.724		32	1.73	1.398	1.725
34	1.726	1.805	1.701		34	1.726	1.372	1.704

## Sheet: Figure 4C
	WT			ΔSEP-yp2			ΔSEP-yp2-compl			ΔSEP-yp1			ΔSEP-yp1-compl
Input	100	105	107	83	79	79	123	116	124	102	116	105	163	172	167
30min	27.2	22.6	27	8.8	7.4	8.2	23	21	20.2	12.8	10	11.6	33	30	30.6
60min	11.2	12.6	12.8	2.04	4.04	4.48	12.8	10.4	10.6	7	3.24	4.72	19	18.2	18.4
Input A	104			80.3333			121			107.667			167.333
	WT			ΔSEP-yp2			ΔSEP-yp2-compl			ΔSEP-yp1			ΔSEP-yp1-compl
30 min	0.261538	0.217308	0.259615	0.109544	0.0921162	0.102075	0.190083	0.173554	0.166942	0.118885	0.0928793	0.10774	0.197211	0.179283	0.182869
60 min	0.107692	0.121154	0.123077	0.0253942	0.0502905	0.0557676	0.105785	0.0859504	0.0876033	0.0650155	0.0300929	0.043839	0.113546	0.108765	0.10996

## Sheet: Figure 4D
	WT	ΔSEP-yp1	ΔSEP-yp1-compl			WT	ΔSEP-yp1	ΔSEP-yp1-compl
30min	1	1	1		30min	93	77	82
2h	0.817204	0.571429	0.780488		2h	76	44	64
	0.774194	0.493506	0.682927			72	38	56
	0.731183	0.597403	0.829268			68	46	68
4h	0.44086	0.0831169	0.512195		4h	41	6.4	42
	0.494624	0.122078	0.426829			46	9.4	35
	0.526882	0.166234	0.439024			49	12.8	36
8h	0.268817	0.0132987	0.22439		8h	25	1.024	18.4
	0.301075	0.0322078	0.292683			28	2.48	24
	0.247312	0.0394805	0.317073			23	3.04	26
	WT	ΔSEP-yp2	ΔSEP-yp2-compl			WT	ΔSEP-yp2	ΔSEP-yp2-compl
30min	1	1	1		30min	93	110	117
2h	0.817204	0.490909	0.837607		2h	76	54	98
	0.774194	0.390909	0.888889			72	43	104
	0.731183	0.463636	0.786325			68	51	92
4h	0.44086	0.127273	0.452991		4h	41	14	53
	0.494624	0.154545	0.401709			46	17	47
	0.526882	0.0945455	0.393162			49	10.4	46
8h	0.268817	0.0163636	0.282051		8h	25	1.8	33
	0.301075	0.0254545	0.196581			28	2.8	23
	0.247312	0.02	0.307692			23	2.2	36
	WT	ΔyscI	ΔyscI-compl			WT	ΔyscI	ΔyscI-compl
30min	1	1	1		30min	93	80	127
2h	0.817204	0.4	0.748031		2h	76	32	95
	0.774194	0.375	0.834646			72	30	106
	0.731183	0.45	0.716535			68	36	91
4h	0.44086	0.04	0.425197		4h	41	3.2	54
	0.494624	0.0675	0.377953			46	5.4	48
	0.526882	0.0575	0.472441			49	4.6	60
8h	0.268817	0.0015	0.15748		8h	25	0.12	20
	0.301075	0.00575	0.204724			28	0.46	26
	0.247312	0.004	0.23622			23	0.32	30

## Sheet: Figure 4E
	day1	day2	day3	day4	day5	day6	day7	day8	day9	day10	day11	day12	day13	day14	day15
WT	0	0	0	0	4	2	4	end
△SEP-yp1	0	0	0	0	0	0	0	1	1	1	1	0	1	0	0
△SEP-yp2	0	0	0	0	0	0	0	0	0	0	0	0	0	0	0
△SEP-yp1-compl	0	0	0	0	5	3	2	end
△SEP-yp2-compl	0	0	0	0	2	3	3	2	end
